# Supplementary material for: Genome-wide association study reveals WRKY42 as a novel plant transcription factor that influences oviposition preference of Pieris butterflies
Source: J Exp Bot. 2022 Dec 23;74(5):1690–704. doi: 10.1093/jxb/erac501 (PMC10010613; doi:10.1093/jxb/erac501)
Supplement: erac501_suppl_Supplementary_Tables [file erac501_suppl_supplementary_tables.xlsx]

## Sheet: Table S1
Supplemental Table S1: Average number of eggs deposited per plant on each position within the experimental setup (Figure 1).
An overview of the distribution of de average number of deposited eggs per plant on each position within the cage setup with randomly positioned accessions (n=7).
Exp. 1		A	B	C	D	E	F
	1	7.91667	7	4.33333	5.66667	8.25	11.6667
	2	4.41667	1.58333	2.58333	1.33333	2.08333	4.41667
	3	6.16667	2.61538	1.83333	1.53846	1.84615	5.15385
	4	6.16667	4	2	1.25	2.90909	3.45455
	5	9.1	5.09091	7.16667	5.91667	4.08333	13.5833
Exp. 2		A	B	C	D	E	F
	1	3.38462	0.916667	1.91667	1.55556	2.08333	4.25
	2	1.16667	0.75	0.666667	2.16667	1.16667	2.92308
	3	0.7	1.54545	1	1.45455	1.5	2.25
	4	1.08333	1	1.41667	1.18182	1.5	2.38462
	5	3.91667	2.58333	1.66667	1.5	1.81818	5.09091
Exp. 3		A	B	C	D	E	F
	1	6.61538	5.66667	3.54545	4.75	5.41667	11.25
	2	3.25	1.09091	1.5	1.33333	2	6.25
	3	2.72727	1.46154	0.8	2.85714	2.58333	3.72727
	4	5.66667	1.5	1.83333	1.08333	3.08333	4.18182
	5	3.75	3.66667	3.41667	3.25	3.5	9.81818
Exp. 4		A	B	C	D	E	F
	1	7.38462	4	3.5	2.91667	5.41667	6.08333
	2	2.66667	3.2	1.66667	2.5	2.41667	3.53846
	3	3.08333	1.90909	2	1.36364	2.90909	4.36364
	4	3.72727	3.16667	1.5	2.25	1.75	5.08333
	5	8.75	4.5	5.25	3.33333	5.5	6.25
Exp. 5		A	B	C	D	E	F
	1	4.5	2.92308	2.27273	1	3.33333	4.64286
	2	3	1.63636	1	1	2	2.23077
	3	2.3	2	1.41667	1.92308	2.25	3.23077
	4	4.83333	2.63636	1.84615	2.08333	2.81818	3.58333
	5	5.5	4	2.8	3.4	3	4.75
Exp. 6		A	B	C	D	E	F
	1	6.75	6.76923	5.45455	5.84615	6.33333	14.9231
	2	4.38462	2.91667	2.15385	2.58333	3.15385	9.38462
	3	4.75	2.15385	2.75	2.30769	2.58333	6.84615
	4	6.35714	4.16667	3.16667	3.16667	3.23077	8.81818
	5	8.85714	6.75	5.57143	5.75	4.28571	15.2222
Exp. 7		A	B	C	D	E	F
	1	4	3.76923	1.38462	3.23077	3.46154	6.30769
	2	2.30769	0.909091	1.38462	1.15385	2	3
	3	2.91667	0.692308	1.33333	1.38462	0.846154	3.46154
	4	4.53846	1.66667	1.66667	1.41667	2.25	2.83333
	5	NA	1.66667	1	3.33333	1.66667	9.33333
Total		A	B	C	D	E	F
	1	5.79304	4.43498	3.20105	3.56654	4.89927	8.44623		Total # eggs:	108.297
	2	3.02747	1.72662	1.56502	1.72436	2.11722	4.5348
	3	3.23485	1.76823	1.59048	1.83274	2.07401	4.1476
	4	4.6247	2.59091	1.9185	1.77597	2.50591	4.33417
	5	6.64563	4.0368	3.83878	3.78333	3.4077	9.14971
Percetage		A	B	C	D	E	F
	1	5.34923	4.09522	2.95582	3.29331	4.52393	7.79917
	2	2.79554	1.59435	1.44512	1.59226	1.95502	4.18739
	3	2.98703	1.63277	1.46863	1.69233	1.91512	3.82985
	4	4.2704	2.39242	1.77152	1.63992	2.31393	4.00212
	5	6.13651	3.72754	3.54469	3.49349	3.14664	8.44875

## Sheet: Table S2
Supplemental Table S2: Average number of eggs deposited per plant for 350 A. thaliana accessions of the HapMap collection.
The average number of eggs deposited per biological replicate (n=7) on each accession was normalized for the overall average cage position effect and for the total number of eggs deposited per experiment.
Correction factors for cage position effects are given in column Y-AE.
Correction factors for total number of eggs per experiment are given below the data in column Y-AE.
Plant size was recorded by assigning a 1 to small plants, a 2 to medium sized plants and a 3 to large plants in 4 out of the total 7 experiments.
Late onset necrosis data of accessions was obtained from Todesco et al. (2010).
Glucosinolate content (µmol/gram dry weight) was obtained from Kliebenstein et al. (2001).
Col-0 data of exp. 1-4 are below this table (*) .
For GWA mapping the normalized average number of eggs per plant was defined as arcsin√(square root((average number of eggs per plant)/6).
Data that is not available is marked with NA
					Glucosinolates		Plant sizes					Raw egg counts							Cage positions							Cage position correction factors							Cage position corrected data							Normalized data
Accession	Name	Origin	n experiments	Necrosis	Aliphatic	Indole	Exp. 1	Exp. 2	Exp. 3	Exp. 4	Average	Exp. 1	Exp. 2	Exp. 3	Exp. 4	Exp. 5	Exp. 6	Exp. 7	Exp. 1	Exp. 2	Exp. 3	Exp. 4	Exp. 5	Exp. 6	Exp. 7	Exp. 1	Exp. 2	Exp. 3	Exp. 4	Exp. 5	Exp. 6	Exp. 7	Exp. 1	Exp. 2	Exp. 3	Exp. 4	Exp. 5	Exp. 6	Exp. 7	Exp. 1	Exp. 2	Exp. 3	Exp. 4	Exp. 5	Exp. 6	Exp. 7	Average	StDev	St error (SE)
CS22689	RRS-10	U.S.A.	7	NA	NA	NA	2	2	2	2	2	3	4	1	5	3	4	6	1E	2E	1C	4B	2D	4C	1B	8.25	1.16667	3.54545	3.16667	1	3.16667	3.76923	0.363636	3.42857	0.282051	1.57895	3	1.26316	1.59184	0.363636	3.46937	0.289047	1.62677	3.02495	1.27955	1.67951	1.67612	1.2139	0.458812
CS28007	Aa-0	Germany	7	NA	3.76	2.21	2	2	2	2	2	9	2	0	0	1	6	3	2F	2A	2D	3A	2F	4A	2C	4.41667	1.16667	1.33333	3.08333	2.23077	6.35714	1.38462	2.03774	1.71429	0	0	0.448276	0.94382	2.16667	2.03774	1.75508	0.00699591	0.0478192	0.473224	0.960216	2.25434	1.07649	0.94439	0.356946
CS28013	Alst-1	U.K.	7	NA	NA	NA	3	3	3	2	2.75	2	0	0	2	0	1	1	3E	3F	5D	3A	2F	2D	2B	1.84615	2.25	3.25	3.08333	2.23077	2.58333	0.909091	1.08333	0	0	0.648649	0	0.387097	1.1	1.08333	0.0407965	0.00699591	0.696468	0.0249486	0.403492	1.18767	0.491958	0.50666	0.191499
CS28014	Amel-1	NL	7	NA	NA	NA	2	3	3	2	2.5	4	3	3	2	6	16	5	4A	4F	4C	3A	4A	1C	4D	6.69231	2.38462	1.83333	3.08333	4.83333	5.45455	1.38462	0.597701	1.25806	1.63636	0.648649	1.24138	2.93333	3.61111	0.597701	1.29886	1.64336	0.696468	1.26633	2.94973	3.69878	1.73589	1.16349	0.439758
CS28017	An-2	Belgium	7	NA	NA	NA	2	3	2	2	2.25	9	0	3	1	4	4	10	5A	3B	4B	3B	2F	3A	4F	9.1	1.54545	1.5	1.90909	2.23077	4.75	3.46154	0.989011	0	2	0.52381	1.7931	0.842105	2.88889	0.989011	0.0407965	2.007	0.571629	1.81805	0.858501	2.97656	1.32308	0.998591	0.377432
CS28018	Ang-0	Belgium	7	NA	NA	NA	1	1	2	1	1.25	0	1	5	0	0	4	2	2B	1B	1A	3B	1F	2A	2E	1.58333	0.916667	6.61538	1.90909	4.64286	4.38462	2	0	1.09091	0.755814	0	0	0.912281	1	0	1.13171	0.76281	0.0478192	0.0249486	0.928676	1.08767	0.56909	0.523445	0.197844
CS28049	Ann-1	France	7	NA	NA	NA	3	3	2	2	2.5	6	2	3	0	6	5	5	1D	2D	1B	3B	1B	1C	2F	5.66667	2.16667	5.66667	1.90909	2.92308	5.45455	3	1.05882	0.923077	0.529412	0	2.05263	0.916667	1.66667	1.05882	0.963873	0.536408	0.0478192	2.07758	0.933062	1.75434	1.05313	0.688145	0.260094
CS28051	Arby-1	Sweden	7	NA	NA	NA	2	2	1	2	1.75	8	5	0	4	4	1	0	4A	4F	4C	3B	2A	1D	4A	6.69231	2.38462	1.83333	1.90909	3	5.84615	2.91667	1.1954	2.09677	0	2.09524	1.33333	0.171053	0	1.1954	2.13757	0.00699591	2.14306	1.35828	0.187448	0.0876712	1.01663	0.934871	0.353348
CS28053	Ba-1	U.K.	7	NA	NA	NA	3	3	2	2	2.5	8	0	4	2	6	14	1	4E	5E	5F	3B	1E	5E	2D	2.90909	1.81818	9.81818	1.90909	3.33333	4.28571	1.15385	2.75	0	0.407407	1.04762	1.8	3.26667	0.866667	2.75	0.0407965	0.414403	1.09544	1.82495	3.28306	0.954338	1.48043	1.19819	0.452873
CS28054	Baa-1	NL	7	NA	NA	NA	2	2	2	2	2	19	2	0	1	5	1	1	5A	3B	4B	3B	5B	3D	1F	9.1	1.54545	1.5	1.90909	4	2.30769	6.30769	2.08791	1.29412	0	0.52381	1.25	0.433333	0.158537	2.08791	1.33491	0.00699591	0.571629	1.27495	0.449729	0.246208	0.853191	0.737225	0.278645
CS28063	Be-1	Germany	5	NA	NA	NA	NA	3	2	2	2.33333	NA	1	1	8	NA	3	11	NA	3B	5C	2B	NA	1F	5F	NA	1.54545	3.41667	3.2	NA	14.9231	9.33333	NA	0.647059	0.292683	2.5	NA	0.201031	1.17857	NA	0.687855	0.299679	2.54782	NA	0.217426	1.26624	1.0038	0.957453	0.428186
CS28064	Benk-1	NL	7	NA	NA	NA	3	3	2	2	2.5	3	1	4	5	3	4	0	5D	4D	5E	1E	2B	3F	2E	5.91667	1.18182	3.5	5.41667	1.63636	6.84615	2	0.507042	0.846154	1.14286	0.923077	1.83333	0.58427	0	0.507042	0.88695	1.14985	0.970896	1.85828	0.600665	0.0876712	0.865909	0.560013	0.211665
CS28090	Blh-2	Czech republic	7	NA	NA	NA	3	3	3	2	2.75	3	1	4	1	2	12	2	1E	2E	1C	2F	3E	1A	4A	8.25	1.16667	3.54545	3.53846	2.25	6.75	2.91667	0.363636	0.857143	1.12821	0.282609	0.888889	1.77778	0.685714	0.363636	0.897939	1.1352	0.330428	0.913837	1.79417	0.773385	0.886943	0.49699	0.187845
CS28091	Boot-1	U.K.	7	NA	NA	NA	2	2	2	2	2	5	2	0	3	0	1	4	2C	1C	2A	2F	2D	3E	5F	2.58333	1.91667	3.25	3.53846	1	2.58333	9.33333	1.93548	1.04348	0	0.847826	0	0.387097	0.428571	1.93548	1.08427	0.00699591	0.895645	0.0249486	0.403492	0.516243	0.695298	0.679441	0.256805
CS28097	Bs-2	Switzerland	6	NA	NA	NA	2	3	2	2	2.25	22	2	3	2	1	5	NA	1F	3D	2E	2F	3B	2E	NA	11.6667	1.45455	2	3.53846	2	3.15385	NA	1.88571	1.375	1.5	0.565217	0.5	1.58537	NA	1.88571	1.4158	1.507	0.613037	0.524949	1.60176	NA	1.25804	0.557214	0.227482
CS28099	Bsch-0	Germany	7	NA	NA	NA	2	2	2	2	2	3	2	1	5	3	26	1	5E	4E	3B	3E	5A	2F	4E	4.08333	1.5	1.46154	2.90909	5.5	9.38462	2.25	0.734694	1.33333	0.684211	1.71875	0.545455	2.77049	0.444444	0.734694	1.37413	0.691206	1.76657	0.570403	2.78689	0.532116	1.208	0.835357	0.315735
CS28108	Bu-8	Germany	7	NA	NA	NA	2	2	2	2	2	11	2	7	2	4	15	0	5B	4B	3E	2E	3D	4A	2C	5.09091	1	2.58333	2.41667	1.92308	6.35714	1.38462	2.16071	2	2.70968	0.827586	2.08	2.35955	0	2.16071	2.0408	2.71667	0.875405	2.10495	2.37595	0.0876712	1.76602	0.933806	0.352945
CS28128	Ca-0	Germany	7	NA	NA	NA	2	3	2	2	2.25	5	2	1	0	4	1	6	4A	4F	4C	3F	2F	2A	1F	6.69231	2.38462	1.83333	4.36364	2.23077	4.38462	6.30769	0.747126	0.83871	0.545455	0	1.7931	0.22807	0.95122	0.747126	0.879506	0.55245	0.0478192	1.81805	0.244466	1.03889	0.761187	0.581341	0.219726
CS28133	Cha-0	Switzerland	7	NA	NA	NA	2	2	2	2	2	0	0	4	3	2	4	0	2D	1D	1F	3E	1E	1D	2B	1.33333	1.55556	11.25	2.90909	3.33333	5.84615	0.909091	0	0	0.355556	1.03125	0.6	0.684211	0	0	0.0407965	0.362551	1.07907	0.624949	0.700606	0.0876712	0.413663	0.40595	0.153435
CS28135	Chat-1	France	7	NA	NA	NA	2	2	2	2	2	2	0	4	10	2	1	4	3C	1A	3A	3F	3B	2A	1D	1.83333	3.38462	2.72727	4.36364	2	4.38462	3.23077	1.09091	0	1.46667	2.29167	1	0.22807	1.2381	1.09091	0.0407965	1.47366	2.33949	1.02495	0.244466	1.32577	1.07715	0.772747	0.292071
CS28140	CIBC2	U.K.	7	NA	NA	NA	3	2	3	2	2.5	2	5	17	2	3	14	5	2E	1E	1F	3F	4D	4A	2F	2.08333	2.08333	11.25	4.36364	2.08333	6.35714	3	0.96	2.4	1.51111	0.458333	1.44	2.20225	1.66667	0.96	2.4408	1.51811	0.506153	1.46495	2.21864	1.75434	1.55186	0.674327	0.254872
CS28141	CIBC4	U.K.	6	NA	NA	NA	2	2	2	1	1.75	1	6	1	1	5	NA	1	2C	1A	2F	3F	1A	NA	1F	2.58333	3.38462	6.25	4.36364	4.5	NA	6.30769	0.387097	1.77273	0.16	0.229167	1.11111	NA	0.158537	0.387097	1.81352	0.166996	0.276986	1.13606	NA	0.246208	0.671145	0.662111	0.270306
CS28142	CIBC5	U.K.	7	mild	NA	NA	2	2	2	2	2	9	0	4	9	0	2	3	1D	2D	1B	3F	3C	1A	4F	5.66667	2.16667	5.66667	4.36364	1.41667	6.75	2.83333	1.58824	0	0.705882	2.0625	0	0.296296	1.05882	1.58824	0.0407965	0.712878	2.11032	0.0249486	0.312692	1.14649	0.848052	0.802527	0.303327
CS28158	Cit-0	France	7	NA	NA	NA	2	2	2	2	2	3	0	4	2	1	3	3	2D	1D	2F	2F	2F	2E	4C	1.33333	1.55556	6.25	3.53846	2.23077	3.15385	1.66667	2.25	0	0.64	0.565217	0.448276	0.95122	1.8	2.25	0.0407965	0.646996	0.613037	0.473224	0.967615	1.88767	0.982763	0.798054	0.301636
CS28160	Cnt-1	U.K.	7	NA	NA	NA	2	2	2	2	2	6	0	3	5	1	2	4	2F	2A	2D	3F	4D	2E	4A	4.41667	1.16667	1.33333	4.36364	2.08333	3.15385	2.91667	1.35849	0	2.25	1.14583	0.48	0.634146	1.37143	1.35849	0.0407965	2.257	1.19365	0.504949	0.650542	1.4591	1.06636	0.731809	0.276598
CS28163	Co-2	Portugal	7	NA	NA	NA	3	3	2	2	2.5	5	10	2	8	1	26	23	3B	5A	5C	3F	4C	5F	1F	2.61538	3.91667	3.41667	4.36364	1.84615	15.2222	6.30769	1.91176	2.55319	0.585366	1.83333	0.541667	1.70803	3.64634	1.91176	2.59399	0.592362	1.88115	0.566615	1.72442	3.73401	1.85776	1.10694	0.418384
CS28165	Co-4	Portugal	7	NA	NA	NA	2	2	2	2	2	1	5	4	2	4	0	3	3D	1F	3F	3F	5B	4C	1D	1.53846	4.25	3.72727	4.36364	4	3.16667	3.23077	0.65	1.17647	1.07317	0.458333	1	0	0.928571	0.65	1.21727	1.08017	0.506153	1.02495	0.0163955	1.01624	0.78731	0.422635	0.159741
CS28181	Cold Spring Harbor Lab-5	U.S.A.	6	NA	NA	NA	2	3	2	2	2.25	3	2	1	2	0	3	NA	2F	1C	2D	1E	5C	3C	NA	4.41667	1.91667	1.33333	5.41667	2.8	2.75	NA	0.679245	1.04348	0.75	0.369231	0	1.09091	NA	0.679245	1.08427	0.756996	0.41705	0.0249486	1.1073	NA	0.678303	0.412353	0.168342
CS28193	Com-1	France	6	NA	NA	NA	2	3	2	2	2.25	2	4	6	7	6	7	NA	4C	5C	4A	1E	3D	4D	NA	2	1.66667	5.66667	5.41667	1.92308	3.16667	NA	1	2.4	1.05882	1.29231	3.12	2.21053	NA	1	2.4408	1.06582	1.34013	3.14495	2.22692	NA	1.86977	0.867533	0.354169
CS28200	Da-0	Germany	7	NA	NA	NA	3	3	3	3	3	1	2	5	2	2	5	2	4D	5D	4F	1C	3E	1D	2F	1.25	1.5	4.18182	3.5	2.25	5.84615	3	0.8	1.33333	1.19565	0.571429	0.888889	0.855263	0.666667	0.8	1.37413	1.20265	0.619248	0.913837	0.871659	0.754338	0.933694	0.264412	0.0999383
CS28201	Da(1)-12	Czech republic	6	NA	NA	NA	2	2	2	3	2.25	6	1	2	5	3	20	NA	3A	4C	3C	1C	3B	1F	NA	6.16667	1.41667	0.8	3.5	2	14.9231	NA	0.972973	0.705882	2.5	1.42857	1.5	1.34021	NA	0.972973	0.746679	2.507	1.47639	1.52495	1.3566	NA	1.43076	0.60865	0.24848
CS28202	Db-0	Germany	5	NA	NA	NA	2	3	2	NA	2.33333	12	1	0	NA	5	2	NA	1F	3D	2E	NA	1F	4D	NA	11.6667	1.45455	2	NA	4.64286	3.16667	NA	1.02857	0.6875	0	NA	1.07692	0.631579	NA	1.02857	0.728296	0.00699591	NA	1.10187	0.647974	NA	0.702742	0.433931	0.19406
CS28208	Di-1	France	7	NA	7.69	3.86	2	2	2	3	2.25	0	5	4	2	2	4	12	2D	1D	2F	1C	2B	2C	1D	1.33333	1.55556	6.25	3.5	1.63636	2.15385	3.23077	0	3.21429	0.64	0.571429	1.22222	1.85714	3.71429	0	3.25508	0.646996	0.619248	1.24717	1.87354	3.80196	1.63486	1.42646	0.539153
CS28210	Do-0	Germany	7	NA	NA	NA	2	2	2	2	2	6	3	6	3	2	7	2	1E	2E	1C	1C	3D	4E	4C	8.25	1.16667	3.54545	3.5	1.92308	3.23077	1.66667	0.727273	2.57143	1.69231	0.857143	1.04	2.16667	1.2	0.727273	2.61223	1.6993	0.904962	1.06495	2.18306	1.28767	1.49706	0.698667	0.264071
CS28214	Dra-2	Czech republic	6	NA	NA	NA	2	2	2	2	2	9	1	3	3	5	5	NA	5D	4D	5E	1D	4F	4D	NA	5.91667	1.18182	3.5	2.91667	3.58333	3.16667	NA	1.52113	0.846154	0.857143	1.02857	1.39535	1.57895	NA	1.52113	0.88695	0.864139	1.07639	1.4203	1.59534	NA	1.22737	0.325434	0.132858
CS28217	Ede-1	NL	7	NA	NA	NA	3	3	2	2	2.5	5	4	0	3	2	11	3	3E	5F	5D	2C	3E	5B	1F	1.84615	5.09091	3.25	1.66667	2.25	6.75	6.30769	2.70833	0.785714	0	1.8	0.888889	1.62963	0.47561	2.70833	0.826511	0.00699591	1.84782	0.913837	1.64603	0.563281	1.21611	0.907553	0.343023
CS28236	Ep-0	Germany	7	NA	NA	NA	2	3	2	2	2.25	7	2	3	1	3	8	0	4B	5B	5A	2D	5B	4D	1C	4	2.58333	3.75	2.5	4	3.16667	1.38462	1.75	0.774194	0.8	0.4	0.75	2.52632	0	1.75	0.81499	0.806996	0.447819	0.774949	2.54271	0.0876712	1.03216	0.836121	0.316024
CS28241	Es-0	Finland	7	NA	NA	NA	2	2	1	1	1.5	4	6	2	5	2	10	1	4A	4F	4C	1C	3D	3F	4E	6.69231	2.38462	1.83333	3.5	1.92308	6.84615	0.846154	0.597701	2.51613	1.09091	1.42857	1.04	1.46067	1.18182	0.597701	2.55693	1.09791	1.47639	1.06495	1.47707	1.26949	1.36292	0.606199	0.229122
CS28243	Est-0	Russia	7	NA	NA	NA	2	2	2	2	2	0	0	5	2	7	10	3	4C	5C	4A	2C	3F	2E	2A	2	1.66667	5.66667	1.66667	3.23077	3.15385	2.30769	0	0	0.882353	1.2	2.16667	3.17073	1.3	0	0.0407965	0.889349	1.24782	2.19162	3.18713	1.38767	1.27777	1.14072	0.43115
CS28252	Fi-1	Germany	6	NA	NA	NA	2	2	2	2	2	0	0	2	1	8	3	NA	1A	3C	2B	2C	1F	4A	NA	7.91667	1	1.09091	1.66667	4.64286	6.35714	NA	0	0	1.83333	0.6	1.72308	0.47191	NA	0	0.0407965	1.84033	0.647819	1.74803	0.488306	NA	0.794213	0.81456	0.332543
CS28268	Fr-4	Germany	6	NA	NA	NA	3	3	2	2	2.5	1	1	7	2	NA	10	10	4E	5E	5F	1B	NA	5F	4F	2.90909	1.81818	9.81818	4	NA	15.2222	3.46154	0.34375	0.55	0.712963	0.5	NA	0.656934	2.88889	0.34375	0.590796	0.719959	0.547819	NA	0.67333	2.97656	0.975369	0.989026	0.403768
CS28274	Ga-2	Germany	7	NA	NA	NA	3	3	3	3	3	3	2	13	4	2	6	0	1D	2D	1B	1B	2E	4E	4E	5.66667	2.16667	5.66667	4	2	3.23077	0.846154	0.529412	0.923077	2.29412	1	1	1.85714	0	0.529412	0.963873	2.30111	1.04782	1.02495	1.87354	0.0876712	1.11834	0.754536	0.285188
CS28277	Ge-1	Switzerland	5	NA	NA	NA	2	2	NA	2	2	7	1	NA	5	3	1	NA	5D	4D	NA	1B	4F	4D	NA	5.91667	1.18182	NA	4	3.58333	3.16667	NA	1.1831	0.846154	NA	1.25	0.837209	0.315789	NA	1.1831	0.88695	NA	1.29782	0.862158	0.332185	NA	0.912442	0.374716	0.167578
CS28279	Gel-1	NL	7	NA	NA	NA	2	3	3	2	2.5	5	0	2	3	3	1	3	2F	2A	2D	1B	5B	4C	1D	4.41667	1.16667	1.33333	4	4	3.16667	3.23077	1.13208	0	1.5	0.75	0.75	0.315789	0.928571	1.13208	0.0407965	1.507	0.797819	0.774949	0.332185	1.01624	0.800152	0.492062	0.185982
CS28280	Gie-0	Germany	7	NA	NA	NA	2	3	2	2	2.25	2	0	1	2	1	2	1	2F	2A	2D	1B	5B	1E	2C	4.41667	1.16667	1.33333	4	4	6.33333	1.38462	0.45283	0	0.75	0.5	0.25	0.315789	0.722222	0.45283	0.0407965	0.756996	0.547819	0.274949	0.332185	0.809893	0.459353	0.272245	0.102899
CS28282	Gö-0	Germany	7	moderate	NA	NA	3	3	1	1	2	0	3	1	3	5	3	1	4D	5D	4F	1B	4E	1F	4E	1.25	1.5	4.18182	4	2.81818	14.9231	2.25	0	2	0.23913	0.75	1.77419	0.201031	0.444444	0	2.0408	0.246126	0.797819	1.79914	0.217426	0.532116	0.804775	0.805775	0.304554
CS28326	Gr-5	Austria	6	NA	NA	NA	2	1	2	1	1.5	2	1	0	6	4	1	NA	3F	3A	4D	1F	2A	3E	NA	5.15385	0.7	1.08333	6.08333	3	2.58333	NA	0.38806	1.42857	0	0.986301	1.33333	0.387097	NA	0.38806	1.46937	0.00699591	1.03412	1.35828	0.403492	NA	0.77672	0.594485	0.242697
CS28332	Gü-1	Germany	7	NA	NA	NA	3	3	2	2	2.5	12	3	1	1	6	1	0	5A	3B	4B	1F	4E	2B	4A	9.1	1.54545	1.5	6.08333	2.81818	2.91667	4.53846	1.31868	1.94118	0.666667	0.164384	2.12903	0.342857	0	1.31868	1.98197	0.673663	0.212203	2.15398	0.359253	0.0876712	0.969632	0.852552	0.322234
CS28336	Ha-0	Germany	7	NA	NA	NA	3	3	2	3	2.75	3	1	0	12	1	1	1	5E	4E	3B	1F	1B	3E	4C	4.08333	1.5	1.46154	6.08333	2.92308	2.58333	1.66667	0.734694	0.666667	0	1.9726	0.342105	0.387097	0.6	0.734694	0.707463	0.00699591	2.02042	0.367054	0.403492	0.687671	0.70397	0.635589	0.24023
CS28343	Hau-0	Denmark	7	NA	NA	NA	1	1	1	1	1	0	0	3	0	0	7	0	4D	5D	3F	4C	1F	5C	2D	1.25	1.5	3.72727	1.5	4.64286	5.57143	1.15385	0	0	0.804878	0	0	1.25641	0	0	0.0407965	0.811874	0.0478192	0.0249486	1.27281	0.0876712	0.326559	0.507436	0.191793
CS28344	Hey-1	NL	6	NA	NA	NA	2	3	2	2	2.25	7	1	6	2	4	8	NA	2C	1C	2A	1F	1B	5F	NA	2.58333	1.91667	3.25	6.08333	2.92308	15.2222	NA	2.70968	0.521739	1.84615	0.328767	1.36842	0.525547	NA	2.70968	0.562536	1.85315	0.376586	1.39337	0.541943	NA	1.23954	0.922079	0.376437
CS28345	Hh-0	Germany	7	NA	NA	NA	3	3	2	2	2.5	4	3	15	4	1	4	6	4E	5E	5F	1F	3D	2C	1E	2.90909	1.81818	9.81818	6.08333	1.92308	2.15385	3.46154	1.375	1.65	1.52778	0.657534	0.52	1.85714	1.73333	1.375	1.6908	1.53477	0.705353	0.544949	1.87354	1.821	1.36363	0.533733	0.201732
CS28350	Hn-0	Germany	7	NA	NA	NA	2	2	2	2	2	14	2	8	9	0	8	0	5D	4D	5E	1F	4D	4A	4F	5.91667	1.18182	3.5	6.08333	2.08333	6.35714	3.46154	2.3662	1.69231	2.28571	1.47945	0	1.25843	0	2.3662	1.7331	2.29271	1.52727	0.0249486	1.27482	0.0876712	1.32953	0.953197	0.360275
CS28364	Je-0	Germany	7	NA	NA	NA	2	2	2	2	2	9	1	2	4	4	0	2	5C	4C	5B	4C	5B	3C	2C	7.16667	1.41667	3.66667	1.5	4	2.75	1.38462	1.25581	0.705882	0.545455	2.66667	1	0	1.44444	1.25581	0.746679	0.55245	2.71449	1.02495	0.0163955	1.53212	1.12041	0.858208	0.324372
CS28369	Jl-3	Czech republic	7	NA	NA	NA	2	2	2	3	2.25	10	0	1	2	1	2	2	1F	3D	2E	4C	4A	4D	4C	11.6667	1.45455	2	1.5	4.83333	3.16667	1.66667	0.857143	0	0.5	1.33333	0.206897	0.631579	1.2	0.857143	0.0407965	0.506996	1.38115	0.231845	0.647974	1.28767	0.707654	0.504527	0.190693
CS28373	Jm-1	Czech republic	7	NA	NA	NA	2	2	2	2	2	2	1	5	0	2	25	0	2C	1C	2A	4D	5D	1D	4C	2.58333	1.91667	3.25	2.25	3.4	5.84615	1.33333	0.774194	0.521739	1.53846	0	0.588235	4.27632	0	0.774194	0.562536	1.54546	0.0478192	0.613184	4.29271	0.0876712	1.13194	1.48035	0.559519
CS28382	Kelsterbach -2	Germany	6	NA	NA	NA	2	3	3	2	2.5	3	4	3	3	5	8	NA	2F	2A	3D	2D	4A	4B	NA	4.41667	1.16667	2.85714	2.5	4.83333	4.16667	NA	0.679245	3.42857	1.05	1.2	1.03448	1.92	NA	0.679245	3.46937	1.057	1.24782	1.05943	1.9364	NA	1.57488	1.01615	0.414841
CS28394	Kl-5	Germany	6	NA	NA	NA	2	3	2	2	2.25	19	3	2	1	11	1	NA	1F	3D	2E	2D	4A	4D	NA	11.6667	1.45455	2	2.5	4.83333	3.16667	NA	1.62857	2.0625	1	0.4	2.27586	0.315789	NA	1.62857	2.1033	1.007	0.447819	2.30081	0.332185	NA	1.30328	0.837082	0.341737
CS28395	Kn-0	Lithuania	6	NA	NA	NA	3	2	2	2	2.25	4	0	1	3	3	14	NA	4F	4A	4D	2E	3F	4F	NA	3.45455	1.08333	1.08333	2.41667	3.23077	8.81818	NA	1.15789	0	0.923077	1.24138	0.928571	1.58763	NA	1.15789	0.0407965	0.930073	1.2892	0.95352	1.60402	NA	0.995918	0.529232	0.216058
CS28407	Knox-11	U.S.A.	7	NA	NA	NA	3	3	2	2	2.5	15	1	4	2	0	7	1	1C	2C	1E	2D	3A	3F	4D	4.33333	0.666667	5.41667	2.5	2.3	6.84615	1.38462	3.46154	1.5	0.738462	0.8	0	1.02247	0.722222	3.46154	1.5408	0.745457	0.847819	0.0249486	1.03887	0.809893	1.2099	1.08931	0.41172
CS28419	Kr-0	Germany	7	NA	NA	NA	2	2	3	3	2.5	2	4	4	1	3	2	1	2C	1C	2A	4C	4B	4D	1D	2.58333	1.91667	3.25	1.5	2.63636	3.16667	3.23077	0.774194	2.08696	1.23077	0.666667	1.13793	0.631579	0.309524	0.774194	2.12775	1.23777	0.714486	1.16288	0.647974	0.397195	1.00889	0.573605	0.216802
CS28420	Kro-0	Germany	7	NA	NA	NA	3	3	3	2	2.75	4	0	17	8	1	3	1	1E	2E	1C	2D	3C	1A	4B	8.25	1.16667	3.54545	2.5	1.41667	6.75	0.692308	0.484848	0	4.79487	3.2	0.705882	0.444444	1.44444	0.484848	0.0407965	4.80187	3.24782	0.730831	0.46084	1.53212	1.61416	1.76533	0.667231
CS28423	Krot-2	Germany	7	NA	NA	NA	2	3	2	2	2.25	4	2	4	1	1	2	2	3B	5A	5C	2D	5E	3A	1D	2.61538	3.91667	3.41667	2.5	3	4.75	3.23077	1.52941	0.510638	1.17073	0.4	0.333333	0.421053	0.619048	1.52941	0.551435	1.17773	0.447819	0.358282	0.437448	0.706719	0.74412	0.442331	0.167185
CS28454	Li-3	Germany	6	NA	NA	NA	2	3	3	1	2.25	2	2	3	6	2	10	NA	5B	4B	3E	1D	3B	1E	NA	5.09091	1	2.58333	2.91667	2	6.33333	NA	0.392857	2	1.16129	2.05714	1	1.57895	NA	0.392857	2.0408	1.16829	2.10496	1.02495	1.59534	NA	1.38787	0.656286	0.267928
CS28457	Li-5:2	Germany	7	NA	NA	NA	2	3	2	2	2.25	6	2	2	0	4	13	6	4A	4F	4A	1D	5A	5C	1F	6.69231	2.38462	5.66667	2.91667	5.5	5.57143	6.30769	0.896552	0.83871	0.352941	0	0.727273	2.33333	0.95122	0.896552	0.879506	0.359937	0.0478192	0.752221	2.34973	1.03889	0.903522	0.725841	0.274342
CS28459	Li-6	Germany	7	NA	NA	NA	2	3	2	2	2.25	2	1	2	4	2	5	2	1C	2C	1E	1D	3F	5B	2D	4.33333	0.666667	5.41667	2.91667	3.23077	6.75	1.15385	0.461538	1.5	0.369231	1.37143	0.619048	0.740741	1.73333	0.461538	1.5408	0.376227	1.41925	0.643996	0.757136	1.821	1.00285	0.578356	0.218598
CS28461	Li-7	Germany	7	NA	NA	NA	2	2	2	2	2	3	1	3	1	5	1	1	5E	4E	3B	1D	5A	4E	1C	4.08333	1.5	1.46154	2.91667	5.5	3.23077	1.38462	0.734694	0.666667	2.05263	0.342857	0.909091	0.309524	0.722222	0.734694	0.707463	2.05963	0.390676	0.93404	0.325919	0.809893	0.851759	0.576064	0.217732
CS28490	Mc-0	U.K.	7	NA	NA	NA	3	2	2	2	2.25	6	2	2	2	5	3	0	2C	1C	2A	2B	4A	3C	2E	2.58333	1.91667	3.25	3.2	4.83333	2.75	2	2.32258	1.04348	0.615385	0.625	1.03448	1.09091	0	2.32258	1.08427	0.622381	0.672819	1.05943	1.1073	0.0876712	0.99378	0.689575	0.260635
CS28492	Mh-0	Poland	7	NA	NA	NA	2	3	2	1	2	9	1	2	1	2	2	1	1F	3D	2E	2B	2A	4B	1D	11.6667	1.45455	2	3.2	3	4.16667	3.23077	0.771429	0.6875	1	0.3125	0.666667	0.48	0.309524	0.771429	0.728296	1.007	0.360319	0.691615	0.496396	0.397195	0.636035	0.230979	0.0873018
CS28495	Mnz-0	Germany	7	NA	NA	NA	2	2	1	2	1.75	22	2	1	4	4	8	0	1A	3C	2B	2B	3F	1F	2C	7.91667	1	1.09091	3.2	3.23077	14.9231	1.38462	2.77895	2	0.916667	1.25	1.2381	0.536082	0	2.77895	2.0408	0.923663	1.29782	1.26304	0.552478	0.0876712	1.27777	0.904078	0.341709
CS28510	N4	Russia	7	NA	NA	NA	3	3	2	3	2.75	2	1	2	3	7	2	4	4F	4A	4D	2E	4A	2E	2C	3.45455	1.08333	1.08333	2.41667	4.83333	3.15385	1.38462	0.578947	0.923077	1.84615	1.24138	1.44828	0.634146	2.88889	0.578947	0.963873	1.85315	1.2892	1.47322	0.650542	2.97656	1.39793	0.830112	0.313753
CS28513	N7	Russia	7	NA	NA	NA	3	3	2	2	2.5	11	4	1	3	2	5	0	5A	3B	4B	2E	3E	2F	4D	9.1	1.54545	1.5	2.41667	2.25	9.38462	1.41667	1.20879	2.58824	0.666667	1.24138	0.888889	0.532787	0	1.20879	2.62903	0.673663	1.2892	0.913837	0.549182	0.0876712	1.0502	0.807552	0.305226
CS28527	Nc-1	France	7	NA	NA	NA	2	3	2	2	2.25	1	0	14	1	10	2	1	1C	2C	1E	1E	1A	3C	2C	4.33333	0.666667	5.41667	5.41667	4.5	2.75	1.38462	0.230769	0	2.58462	0.184615	2.22222	0.727273	0.722222	0.230769	0.0407965	2.59161	0.232435	2.24717	0.743668	0.809893	0.985192	1.02387	0.386988
CS28550	NFC20	U.K.	7	NA	NA	NA	3	2	2	2	2.25	11	0	2	4	6	3	1	5F	3E	4E	4F	4E	2B	4E	13.5833	1.5	3.08333	5.08333	2.81818	2.91667	2.25	0.809816	0	0.648649	0.786885	2.12903	1.02857	0.444444	0.809816	0.0407965	0.655645	0.834704	2.15398	1.04497	0.532116	0.867432	0.649581	0.245519
CS28564	No-0	Germany	7	NA	9.23	2.3	3	3	3	3	3	6	0	2	5	1	1	2	1B	2B	1D	4F	4E	2E	4C	7	0.75	4.75	5.08333	2.81818	3.15385	1.33333	0.857143	0	0.421053	0.983607	0.354839	0.317073	1.5	0.857143	0.0407965	0.428049	1.03143	0.379787	0.333469	1.58767	0.665477	0.525919	0.198779
CS28568	Nok-1	NL	7	NA	NA	NA	2	2	2	2	2	3	6	2	3	6	10	4	3D	1F	3F	4F	5A	5D	5D	1.53846	4.25	3.72727	5.08333	5.5	5.75	3.33333	1.95	1.41176	0.536585	0.590164	1.09091	1.73913	1.2	1.95	1.45256	0.543581	0.637983	1.11586	1.75553	1.28767	1.24903	0.529085	0.199975
CS28573	Nw-0	Germany	7	NA	NA	NA	3	2	2	2	2.25	5	0	11	8	2	7	0	2E	1E	1F	4F	3D	3A	4B	2.08333	2.08333	11.25	5.08333	1.92308	4.75	1.66667	2.4	0	0.977778	1.57377	1.04	1.47368	0	2.4	0.0407965	0.984774	1.62159	1.06495	1.49008	0.0876712	1.09855	0.84414	0.319055
CS28575	Nw-2	Germany	7	NA	NA	NA	2	2	3	2	2.25	10	0	2	7	8	9	0	1F	3C	2E	4F	4F	3C	2C	11.6667	1	2	5.08333	3.58333	2.75	1.38462	0.857143	0	1	1.37705	2.23256	3.27273	0	0.857143	0.0407965	1.007	1.42487	2.25751	3.28912	0.0876712	1.28059	1.17073	0.442495
CS28578	Nz1	New-Zeeland	7	NA	NA	NA	3	3	3	2	2.75	5	3	1	2	2	5	2	5E	4E	3B	4F	3F	1F	4D	4.08333	1.5	1.46154	5.08333	3.23077	14.9231	1.41667	1.22449	2	0.684211	0.393443	0.619048	0.335052	1.41176	1.22449	2.0408	0.691206	0.441262	0.643996	0.351447	1.49944	0.984662	0.624012	0.235854
CS28580	Ob-1	Germany	7	NA	NA	NA	3	3	2	2	2.5	9	2	5	3	6	16	2	4B	5B	5A	4F	5E	3A	4B	4	2.58333	3.75	5.08333	3	4.75	1.66667	2.25	0.774194	1.33333	0.590164	2	3.36842	1.2	2.25	0.81499	1.34033	0.637983	2.02495	3.38482	1.28767	1.67725	0.953378	0.360343
CS28583	Old-1	Germany	6	NA	NA	NA	3	NA	3	3	3	4	NA	16	6	3	8	11	2D	NA	2F	4F	3F	1B	2A	1.33333	NA	6.25	5.08333	3.23077	6.76923	2.30769	3	NA	2.56	1.18033	0.928571	1.18182	4.76667	3	NA	2.567	1.22815	0.95352	1.19821	4.85434	2.3002	1.50078	0.612692
CS28587	Or-0	Germany	7	NA	NA	NA	2	2	1	2	1.75	6	2	0	2	1	8	7	5B	4B	3E	4F	4E	1D	4A	5.09091	1	2.58333	5.08333	2.81818	5.84615	4.53846	1.17857	2	0	0.393443	0.354839	1.36842	1.54237	1.17857	2.0408	0.00699591	0.441262	0.379787	1.38482	1.63004	1.0089	0.746385	0.282107
CS28595	Pa-2	Italy	7	NA	NA	NA	3	2	3	3	2.75	5	0	5	9	0	4	1	3F	3A	3D	5C	2B	3D	4E	5.15385	0.7	2.85714	5.25	1.63636	2.30769	0.846154	0.970149	0	1.75	1.71429	0	1.73333	1.18182	0.970149	0.0407965	1.757	1.7621	0.0249486	1.74973	1.26949	1.08203	0.77601	0.293304
CS28610	PHW-10	U.K.	7	NA	NA	NA	1	3	2	3	2.25	6	1	1	1	3	7	3	1F	3D	2E	3D	1A	1A	4E	11.6667	1.45455	2	1.36364	4.5	6.75	0.846154	0.514286	0.6875	0.5	0.733333	0.666667	1.03704	3.54545	0.514286	0.728296	0.506996	0.781153	0.691615	1.05343	3.63313	1.12984	1.11908	0.422971
CS28613	PHW-13	U.K.	7	NA	NA	NA	2	3	2	2	2.25	0	4	9	1	0	0	2	2C	1C	2A	5A	3B	1A	4F	2.58333	1.91667	3.25	8.75	2	6.75	3.46154	0	2.08696	2.76923	0.114286	0	0	0.577778	0	2.12775	2.77623	0.162105	0.0249486	0.0163955	0.665449	0.824697	1.15064	0.434902
CS28614	PHW-14	U.K.	7	NA	NA	NA	3	2	1	2	2	12	0	0	3	1	4	3	5A	3B	4B	5A	2E	3D	1E	9.1	1.54545	1.5	8.75	2	2.30769	3.46154	1.31868	0	0	0.342857	0.5	1.73333	0.866667	1.31868	0.0407965	0.00699591	0.390676	0.524949	1.74973	0.954338	0.712309	0.656944	0.248301
CS28620	PHW-20	U.K.	6	NA	NA	NA	2	3	2	2	2.25	7	4	0	13	4	3	NA	3A	3F	3C	5A	4A	3A	NA	6.16667	2.25	0.8	8.75	4.83333	4.75	NA	1.13514	1.77778	0	1.48571	0.827586	0.631579	NA	1.13514	1.81857	0.00699591	1.53353	0.852535	0.647974	NA	0.999125	0.648799	0.264871
CS28622	PHW-22	U.K.	7	NA	NA	NA	3	2	2	2	2.25	21	1	4	7	2	3	1	5F	3E	4E	5A	3C	5E	4B	13.5833	1.5	3.08333	8.75	1.41667	4.28571	0.692308	1.54601	0.666667	1.2973	0.8	1.41176	0.7	1.44444	1.54601	0.707463	1.30429	0.847819	1.43671	0.716396	1.53212	1.15583	0.383792	0.14506
CS28626	PHW-26	U.K.	7	NA	NA	NA	3	2	3	3	2.75	4	1	1	2	4	5	3	5D	4D	5E	3C	1D	4D	1A	5.91667	1.18182	3.5	2	1	3.16667	4	0.676056	0.846154	0.285714	1	4	1.57895	0.75	0.676056	0.88695	0.29271	1.04782	4.02495	1.59534	0.837671	1.33736	1.24865	0.471944
CS28628	PHW-28	U.K.	7	NA	NA	NA	2	1	2	2	1.75	3	4	32	7	1	2	7	2E	1E	1F	5A	4C	1C	1A	2.08333	2.08333	11.25	8.75	1.84615	5.45455	4	1.44	1.92	2.84444	0.8	0.541667	0.366667	1.75	1.44	1.9608	2.85144	0.847819	0.566615	0.383062	1.83767	1.41249	0.880041	0.332624
CS28631	PHW-31	U.K.	7	NA	NA	NA	2	2	2	2	2	0	3	4	3	1	1	1	2E	1D	1F	5A	2D	4B	4B	2.08333	1.55556	11.25	8.75	1	4.16667	1.66667	0	1.92857	0.355556	0.342857	1	0.24	0.6	0	1.96937	0.362551	0.390676	1.02495	0.256396	0.687671	0.67023	0.659188	0.24915
CS28633	PHW-33*	NL	7	NA	NA	NA	2	2	2	2	2	1	0	1	16	3	7	1	2B	2E	1A	5A	1A	2A	4D	1.58333	1.16667	6.61538	8.75	4.5	4.38462	1.38462	0.631579	0	0.151163	1.82857	0.666667	1.59649	0.722222	0.631579	0.0407965	0.158159	1.87639	0.691615	1.61289	0.809893	0.831617	0.688109	0.260081
CS28635	PHW-35	France	6	NA	NA	NA	1	1	1	1	1	1	1	4	1	1	NA	0	2E	1E	1F	3C	4B	NA	1D	2.08333	2.08333	11.25	2	2.63636	NA	3.23077	0.48	0.48	0.355556	0.5	0.37931	NA	0	0.48	0.520796	0.362551	0.547819	0.404259	NA	0.0876712	0.400516	0.168411	0.0687533
CS28636	PHW-36	France	7	NA	NA	NA	3	3	3	2	2.75	1	1	1	2	2	12	5	1D	2D	1B	5B	4E	1C	4A	5.66667	2.16667	5.66667	4.5	2.81818	5.45455	4.53846	0.176471	0.461538	0.176471	0.444444	0.709677	2.2	1.10169	0.176471	0.502335	0.183467	0.492264	0.734626	2.2164	1.18937	0.784989	0.720265	0.272234
CS28637	PHW-37	France	7	NA	NA	NA	3	3	2	2	2.5	0	0	25	2	0	5	1	4E	5E	5F	3C	3B	1E	4F	2.90909	1.81818	9.81818	2	2	6.33333	3.46154	0	0	2.5463	1	0	0.789474	0.288889	0	0.0407965	2.55329	1.04782	0.0249486	0.805869	0.37656	0.692755	0.917548	0.346801
CS28640	Pla-0	Spain	6	NA	NA	NA	3	1	3	2	2.25	8	1	0	2	NA	7	2	2A	2F	2C	3C	NA	1F	4C	4.41667	2.92308	1.5	2	NA	14.9231	1.66667	1.81132	0.342105	0	1	NA	0.469072	1.2	1.81132	0.382902	0.00699591	1.04782	NA	0.485468	1.28767	0.837029	0.665663	0.271756
CS28645	Pn-0	France	7	NA	NA	NA	2	2	3	2	2.25	1	7	2	2	5	3	1	3D	1F	3F	3C	3A	1D	5E	1.53846	4.25	3.72727	2	2.3	5.84615	1.66667	0.65	1.64706	0.536585	1	2.17391	0.513158	0.6	0.65	1.68786	0.543581	1.04782	2.19886	0.529553	0.687671	1.04933	0.651326	0.246178
CS28650	Pog-0	Canada	7	NA	24.19	4.08	2	2	2	2	2	0	1	2	3	2	5	4	2C	1C	2A	3C	2F	3F	4F	2.58333	1.91667	3.25	2	2.23077	6.84615	2.83333	0	0.521739	0.615385	1.5	0.896552	0.730337	1.41176	0	0.562536	0.622381	1.54782	0.9215	0.746733	1.49944	0.842915	0.544838	0.205929
CS28651	Pr-0	Germany	7	NA	NA	NA	2	2	2	2	2	1	0	1	2	1	1	0	3F	2B	3D	3C	4D	3D	5C	5.15385	0.75	2.85714	2	2.08333	2.30769	1	0.19403	0	0.35	1	0.48	0.433333	0	0.19403	0.0407965	0.356996	1.04782	0.504949	0.449729	0.0876712	0.383141	0.342057	0.129285
CS28663	PUZ24	Czech republic	7	NA	NA	NA	3	3	2	2	2.5	2	0	1	1	1	4	4	3C	1A	3A	3C	5F	5C	1B	1.83333	3.38462	2.72727	2	4.75	5.57143	3.76923	1.09091	0	0.366667	0.5	0.210526	0.717949	1.06122	1.09091	0.0407965	0.373663	0.547819	0.235475	0.734344	1.1489	0.595986	0.420268	0.158846
CS28685	Rhen-1	NL	7	NA	NA	NA	2	2	1	2	1.75	7	2	2	4	1	4	1	1A	3C	2B	4B	1F	2E	2A	7.91667	1	1.09091	3.16667	4.64286	3.15385	2.30769	0.884211	2	1.83333	1.26316	0.215385	1.26829	0.433333	0.884211	2.0408	1.84033	1.31098	0.240333	1.28469	0.521005	1.16033	0.659185	0.249149
CS28692	Rou-0	France	7	NA	NA	NA	2	1	1	2	1.5	1	0	1	5	2	0	1	3D	1F	3F	4B	1B	5E	4C	1.53846	4.25	3.72727	3.16667	2.92308	4.28571	1.33333	0.65	0	0.268293	1.57895	0.684211	0	0.75	0.65	0.0407965	0.275289	1.62677	0.709159	0.0163955	0.837671	0.593725	0.5603	0.211774
CS28713	RRS-7	U.S.A.	7	NA	NA	NA	2	2	2	3	2.25	13	3	2	1	5	1	1	5F	3E	4E	4B	5B	3B	2F	13.5833	1.5	3.08333	3.16667	4	2.15385	3	0.957055	2	0.648649	0.315789	1.25	0.464286	0.333333	0.957055	2.0408	0.655645	0.363609	1.27495	0.480681	0.421005	0.88482	0.605026	0.228678
CS28720	S96	NL	7	NA	NA	NA	2	2	2	2	2	2	4	5	3	1	3	2	2E	1E	1F	4B	2A	1D	5F	2.08333	2.08333	11.25	3.16667	3	5.84615	9.33333	0.96	1.92	0.444444	0.947368	0.333333	0.513158	0.214286	0.96	1.9608	0.45144	0.995188	0.358282	0.529553	0.301957	0.793888	0.584335	0.220858
CS28724	Sapporo-0	Japan	7	NA	NA	NA	2	1	2	2	1.75	1	0	0	1	3	6	1	4C	5C	4A	5F	1F	1A	5F	2	1.66667	5.66667	6.25	4.64286	6.75	9.33333	0.5	0	0	0.16	0.646154	0.888889	0.107143	0.5	0.0407965	0.00699591	0.207819	0.671102	0.905284	0.194814	0.360973	0.339279	0.128235
CS28725	Sav-0	Czech republic	7	NA	NA	NA	2	2	2	2	2	0	1	8	12	3	3	5	2D	1D	2F	5F	3E	3C	1E	1.33333	1.55556	6.25	6.25	2.25	2.75	3.46154	0	0.642857	1.28	1.92	1.33333	1.09091	1.44444	0	0.683654	1.287	1.96782	1.35828	1.1073	1.53212	1.13374	0.634684	0.239888
CS28729	Sei-0	Italy	7	NA	6.12	2.55	3	3	2	2	2.5	1	2	10	7	4	10	7	4C	5C	4A	5F	3B	1A	4F	2	1.66667	5.66667	6.25	2	6.75	3.46154	0.5	1.2	1.76471	1.12	2	1.48148	2.02222	0.5	1.2408	1.7717	1.16782	2.02495	1.49788	2.10989	1.47329	0.561828	0.212351
CS28732	Sg-1	Germany	7	NA	NA	NA	2	2	2	2	2	0	2	0	2	0	6	1	3C	1A	3A	5F	1D	2A	1C	1.83333	3.38462	2.72727	6.25	1	4.38462	1.38462	0	0.590909	0	0.32	0	1.36842	0.722222	0	0.631706	0.00699591	0.367819	0.0249486	1.38482	0.809893	0.460883	0.519899	0.196503
CS28734	Sh-0	Germany	7	NA	NA	NA	2	3	2	2	2.25	3	5	0	5	1	5	0	4B	5B	5A	5F	4D	5A	4D	4	2.58333	3.75	6.25	2.08333	8.85714	1.38462	0.75	1.93548	0	0.8	0.48	0.564516	0	0.75	1.97628	0.00699591	0.847819	0.504949	0.580912	0.0876712	0.679232	0.652898	0.246772
CS28739	Si-0	Germany	6	NA	NA	NA	2	3	2	2	2.25	4	5	2	6	2	1	NA	2A	2F	2C	5F	3D	2C	NA	4.41667	2.92308	1.5	6.25	1.92308	2.15385	NA	0.90566	1.71053	1.33333	0.96	1.04	0.464286	NA	0.90566	1.75132	1.34033	1.00782	1.06495	0.480681	NA	1.09179	0.427229	0.174416
CS28743	Sp-0	Germany	7	NA	NA	NA	3	3	2	2	2.5	2	2	0	1	4	19	6	4F	4A	4D	3E	5A	1A	4F	3.45455	1.08333	1.08333	2.90909	5.5	6.75	2.83333	0.578947	1.84615	0	0.34375	0.727273	2.81481	2.11765	0.578947	1.88695	0.00699591	0.391569	0.752221	2.83121	2.20532	1.23617	1.06437	0.402294
CS28750	Ste-0	Germany	5	NA	NA	NA	2	2	2	2	2	7	0	2	8	NA	4	NA	5A	3B	4B	4D	NA	3D	NA	9.1	1.54545	1.5	2.25	NA	2.30769	NA	0.769231	0	1.33333	3.55556	NA	1.73333	NA	0.769231	0.0407965	1.34033	3.60337	NA	1.74973	NA	1.50069	1.33934	0.598972
CS28758	Tha-1	NL	7	NA	NA	NA	2	2	2	2	2	5	0	3	6	2	17	1	1C	2C	1E	5D	4E	1B	1C	4.33333	0.666667	5.41667	3.33333	2.81818	6.76923	1.38462	1.15385	0	0.553846	1.8	0.709677	2.51136	0.722222	1.15385	0.0407965	0.560842	1.84782	0.734626	2.52776	0.809893	1.09651	0.839723	0.317385
CS28759	Ting-1	Sweden	7	NA	NA	NA	3	2	3	2	2.5	1	5	5	2	3	3	3	3D	1F	3F	5D	2B	3D	4F	1.53846	4.25	3.72727	3.33333	1.63636	2.30769	2.83333	0.65	1.17647	1.34146	0.6	1.83333	1.3	1.05882	0.65	1.21727	1.34846	0.647819	1.85828	1.3164	1.14649	1.16925	0.422861	0.159826
CS28760	Tiv-1	Italy	7	NA	NA	NA	2	1	2	2	1.75	2	0	2	10	2	24	1	1A	3C	2B	5C	2A	3F	4A	7.91667	1	1.09091	5.25	3	6.84615	2.91667	0.252632	0	1.83333	1.90476	0.666667	3.50562	0.342857	0.252632	0.0407965	1.84033	1.95258	0.691615	3.52201	0.430528	1.24721	1.25461	0.4742
CS28779	Tscha-1	Austria	7	NA	NA	NA	3	3	2	2	2.5	2	5	1	6	4	8	1	3D	1F	3D	1A	1C	1B	4C	1.53846	4.25	2.85714	7.38462	2.27273	6.76923	1.66667	1.3	1.17647	0.35	0.8125	1.76	1.18182	0.6	1.3	1.21727	0.356996	0.860319	1.78495	1.19821	0.687671	1.05792	0.465416	0.175911
CS28780	Tsu-0	Japan	6	NA	NA	NA	2	2	3	2	2.25	6	2	4	5	4	NA	0	4F	4A	4D	1A	4D	NA	1E	3.45455	1.08333	1.08333	7.38462	2.08333	NA	3.46154	1.73684	1.84615	3.69231	0.677083	1.92	NA	0	1.73684	1.88695	3.6993	0.724903	1.94495	NA	0.0876712	1.6801	1.23625	0.504697
CS28786	Ty-0	U.K.	7	NA	NA	NA	2	2	2	2	2	1	4	4	5	4	7	1	3B	5A	5C	1A	3A	2E	1C	2.61538	3.91667	3.41667	7.38462	2.3	3.15385	1.38462	0.382353	1.02128	1.17073	0.677083	1.73913	2.21951	0.722222	0.382353	1.06207	1.17773	0.724903	1.76408	2.23591	0.809893	1.16528	0.638855	0.241465
CS28787	Uk-1	Germany	7	NA	NA	NA	3	3	2	1	2.25	6	0	1	3	0	30	1	3B	5A	5C	1A	1D	2F	4C	2.61538	3.91667	3.41667	7.38462	1	9.38462	1.33333	2.29412	0	0.292683	0.40625	0	3.19672	0.75	2.29412	0.0407965	0.299679	0.454069	0.0249486	3.21312	0.837671	1.02349	1.24193	0.469407
CS28788	Uk-2	Germany	7	NA	NA	NA	3	2	3	2	2.5	5	1	1	1	3	5	4	5B	4B	3E	1A	5D	4E	4A	5.09091	1	2.58333	7.38462	3.4	3.23077	2.91667	0.982143	1	0.387097	0.135417	0.882353	1.54762	1.37143	0.982143	1.0408	0.394093	0.183236	0.907302	1.56401	1.4591	0.932955	0.506988	0.191624
CS28795	Utrecht	NL	7	NA	NA	NA	2	3	3	2	2.5	9	0	2	5	5	21	3	1B	2B	1D	4D	4A	1B	1E	7	0.75	4.75	2.25	4.83333	6.76923	3.46154	1.28571	0	0.421053	2.22222	1.03448	3.10227	0.866667	1.28571	0.0407965	0.428049	2.27004	1.05943	3.11867	0.954338	1.30815	1.06235	0.40153
CS28800	Ven-1	NL	6	NA	NA	NA	2	2	2	3	2.25	2	1	2	0	3	4	NA	4C	5C	4A	4E	5A	5D	NA	2	1.66667	5.66667	1.75	5.5	5.75	NA	1	0.6	0.352941	0	0.545455	0.695652	NA	1	0.640796	0.359937	0.0478192	0.570403	0.712048	NA	0.555167	0.324213	0.132359
CS28804	Wa-1	Poland	7	NA	NA	NA	2	3	2	2	2.25	4	1	8	1	3	8	3	1B	2B	1D	4D	5B	2F	4D	7	0.75	4.75	2.25	4	9.38462	1.38462	0.571429	1.33333	1.68421	0.444444	0.75	0.852459	2.16667	0.571429	1.37413	1.69121	0.492264	0.774949	0.868855	2.25434	1.14674	0.651881	0.246388
CS28808	Wag-3	NL	7	NA	NA	NA	2	2	2	2	2	3	3	2	1	1	7	3	2C	1C	2A	2A	1E	1E	4C	2.58333	1.91667	3.25	2.66667	3.33333	6.33333	1.66667	1.16129	1.56522	0.615385	0.375	0.3	1.10526	1.8	1.16129	1.60601	0.622381	0.422819	0.324949	1.12166	1.88767	1.02097	0.595032	0.224901
CS28809	Wag-4	NL	7	NA	NA	NA	3	3	2	2	2.5	4	14	2	3	2	8	1	3D	1F	3F	4D	2D	4A	4D	1.53846	4.25	3.72727	2.25	1	6.35714	1.41667	2.6	3.29412	0.536585	1.33333	2	1.25843	0.705882	2.6	3.33491	0.543581	1.38115	2.02495	1.27482	0.793554	1.70757	1.00246	0.378893
CS28810	Wag-5	NL	7	NA	NA	NA	2	2	2	2	2	10	2	3	1	1	6	1	1F	3D	2E	2D	1D	1B	4F	11.6667	1.45455	2	2.5	1	6.76923	3.46154	0.857143	1.375	1.5	0.4	1	0.886364	0.288889	0.857143	1.4158	1.507	0.447819	1.02495	0.902759	0.37656	0.933146	0.432572	0.163497
CS28812	WAR	U.S.A.	7	NA	NA	NA	3	3	2	2	2.5	0	2	5	2	0	7	1	4A	4F	5F	4D	2D	3F	4D	6.69231	2.38462	9.81818	2.25	1	6.84615	1.41667	0	0.83871	0.509259	0.888889	0	1.02247	0.705882	0	0.879506	0.516255	0.936708	0.0249486	1.03887	0.793554	0.598548	0.431904	0.163244
CS28814	Wc-2	Germany	7	NA	NA	NA	3	3	2	3	2.75	6	2	3	2	1	1	1	5E	4E	3B	5E	3E	3D	4F	4.08333	1.5	1.46154	5.5	2.25	2.30769	2.83333	1.46939	1.33333	2.05263	0.363636	0.444444	0.433333	0.352941	1.46939	1.37413	2.05963	0.411456	0.469393	0.449729	0.440612	0.953476	0.67226	0.25409
CS28822	Wl-0	Germany	7	NA	16.25	2.97	3	3	2	2	2.5	3	7	0	6	5	8	2	3B	5A	5B	5E	5D	1C	4E	2.61538	3.91667	3.66667	5.5	3.4	5.45455	2.25	1.14706	1.78723	0	1.09091	1.47059	1.46667	0.888889	1.14706	1.82803	0.00699591	1.13873	1.49554	1.48306	0.97656	1.15371	0.581181	0.219666
CS28823	Ws	Russia	7	NA	NA	NA	3	3	3	2	2.75	2	0	5	3	0	4	6	5B	4B	3E	5E	1D	2A	2F	5.09091	1	2.58333	5.5	1	4.38462	3	0.392857	0	1.93548	0.545455	0	0.912281	2	0.392857	0.0407965	1.94248	0.593274	0.0249486	0.928676	2.08767	0.858672	0.850629	0.321507
CS28833	Wt-3	Germany	7	NA	NA	NA	2	3	2	3	2.5	2	3	3	6	2	2	2	3B	5B	5C	5E	2C	2F	1C	2.61538	2.58333	3.41667	5.5	1	9.38462	1.38462	0.764706	1.16129	0.878049	1.09091	2	0.213115	1.44444	0.764706	1.20209	0.885045	1.13873	2.02495	0.22951	1.53212	1.11102	0.572961	0.216559
CS28847	Zu-1	Switzerland	7	NA	NA	NA	2	2	2	2	2	1	2	7	5	6	9	10	2D	4A	2F	5E	5A	5F	5F	1.33333	1.08333	6.25	5.5	5.5	15.2222	9.33333	0.75	1.84615	1.12	0.909091	1.09091	0.591241	1.07143	0.75	1.88695	1.127	0.95691	1.11586	0.607636	1.1591	1.08621	0.409843	0.154906
CS28848	Ors-1	Romania	7	NA	NA	NA	2	3	3	2	2.5	2	3	5	3	5	4	0	1C	2C	1E	4F	4A	3A	4F	4.33333	0.666667	5.41667	5.08333	4.83333	4.75	2.83333	0.461538	4.5	0.923077	0.590164	1.03448	0.842105	0	0.461538	4.5408	0.930073	0.637983	1.05943	0.858501	0.0876712	1.22514	1.49801	0.566195
CS28849	Ors-2	Romania	7	NA	NA	NA	2	2	2	2	2	1	2	2	2	2	4	0	2B	1E	1A	5C	3E	2E	4A	1.58333	2.08333	6.61538	5.25	2.25	3.15385	2.91667	0.631579	0.96	0.302326	0.380952	0.888889	1.26829	0	0.631579	1.0008	0.309321	0.428772	0.913837	1.28469	0.0876712	0.665238	0.423365	0.160017
CS76083	11ME1.32	U.S.A.	7	NA	NA	NA	2	3	2	2	2.25	8	1	0	0	1	0	2	3A	3F	3C	3A	5F	3C	5C	6.16667	2.25	0.8	3.08333	4.75	2.75	1	1.2973	0.444444	0	0	0.210526	0	2	1.2973	0.485241	0.00699591	0.0478192	0.235475	0.0163955	2.08767	0.596699	0.800262	0.30247
CS76084	11PNA4.101	U.S.A.	7	NA	NA	NA	3	3	3	2	2.75	4	2	1	6	1	3	0	5C	4C	5B	3A	3A	4D	4C	7.16667	1.41667	3.66667	3.08333	2.3	3.16667	1.66667	0.55814	1.41176	0.272727	1.94595	0.434783	0.947368	0	0.55814	1.45256	0.279723	1.99377	0.459731	0.963764	0.0876712	0.827908	0.686131	0.259333
CS76085	328PNA054	U.S.A.	7	NA	NA	NA	3	3	2	2	2.5	2	1	2	5	6	2	0	4D	5D	4F	3A	2B	2D	2B	1.25	1.5	4.18182	3.08333	1.63636	2.58333	0.909091	1.6	0.666667	0.478261	1.62162	3.66667	0.774194	0	1.6	0.707463	0.485257	1.66944	3.69162	0.790589	0.0876712	1.29029	1.20345	0.454863
CS76086	627ME-4Y1	U.S.A.	7	NA	NA	NA	2	3	2	2	2.25	8	0	3	6	2	1	0	4A	4F	4C	3A	3E	2F	4E	6.69231	2.38462	1.83333	3.08333	2.25	9.38462	0.846154	1.1954	0	1.63636	1.94595	0.888889	0.106557	0	1.1954	0.0407965	1.64336	1.99377	0.913837	0.122953	0.0876712	0.856826	0.798459	0.301789
CS76087	Ag-0	France	7	NA	18.49	4.16	3	2	2	2	2.25	14	0	4	2	3	8	4	3F	3A	3D	3A	3F	4F	4D	5.15385	0.7	2.85714	3.08333	3.23077	8.81818	1.41667	2.71642	0	1.4	0.648649	0.928571	0.907216	2.82353	2.71642	0.0407965	1.407	0.696468	0.95352	0.923612	2.9112	1.37843	1.06318	0.401846
CS76088	Alc-0	Spain	7	NA	NA	NA	3	3	3	2	2.75	6	0	14	4	1	1	0	4E	5E	5F	3A	4B	2D	2A	2.90909	1.81818	9.81818	3.08333	2.63636	2.58333	2.30769	2.0625	0	1.42593	1.2973	0.37931	0.387097	0	2.0625	0.0407965	1.43292	1.34512	0.404259	0.403492	0.0876712	0.825251	0.783668	0.296199
CS76089	ALL1-2	France	5	NA	NA	NA	2	NA	1	1	1.33333	2	NA	2	2	1	5	NA	3C	NA	3A	3A	2F	1E	NA	1.83333	NA	2.72727	3.08333	2.23077	6.33333	NA	1.09091	NA	0.733333	0.648649	0.448276	0.789474	NA	1.09091	NA	0.740329	0.696468	0.473224	0.805869	NA	0.76136	0.222631	0.0995638
CS76090	ALL1-3	France	7	NA	NA	NA	2	2	3	2	2.25	2	1	2	2	2	2	1	4D	5D	4F	3A	1A	2E	2F	1.25	1.5	4.18182	3.08333	4.5	3.15385	3	1.6	0.666667	0.478261	0.648649	0.444444	0.634146	0.333333	1.6	0.707463	0.485257	0.696468	0.469393	0.650542	0.421005	0.71859	0.405633	0.153315
CS76091	An-1	Belgium	7	moderate	NA	NA	2	2	2	2	2	0	1	3	6	2	3	2	2D	1D	2F	3A	3F	1A	4F	1.33333	1.55556	6.25	3.08333	3.23077	6.75	3.46154	0	0.642857	0.48	1.94595	0.619048	0.444444	0.577778	0	0.683654	0.486996	1.99377	0.643996	0.46084	0.665449	0.704957	0.615199	0.232524
CS76092	App1-16	Sweden	7	NA	NA	NA	2	2	2	2	2	1	4	15	3	7	6	4	3B	5A	5C	3B	4B	3E	4E	2.61538	3.91667	3.41667	1.90909	2.63636	2.58333	2.25	0.382353	1.02128	4.39024	1.57143	2.65517	2.32258	1.77778	0.382353	1.06207	4.39724	1.61925	2.68012	2.33898	1.86545	2.04935	1.28885	0.487138
CS76093	Ba1-2	Sweden	7	NA	NA	NA	2	2	1	2	1.75	0	3	8	4	2	8	2	4C	5C	4A	3B	2D	1A	4E	2	1.66667	5.66667	1.90909	1	6.75	0.846154	0	1.8	1.41176	2.09524	2	1.18519	2.36364	0	1.8408	1.41876	2.14306	2.02495	1.20158	2.45131	1.58292	0.817287	0.308905
CS76094	Bay-0	Germany	7	NA	NA	NA	2	3	2	2	2.25	3	1	2	2	1	11	2	3A	3F	3C	3B	2F	5A	2D	6.16667	2.25	0.8	1.90909	2.23077	8.85714	1.15385	0.486486	0.444444	2.5	1.04762	0.448276	1.24194	1.73333	0.486486	0.485241	2.507	1.09544	0.473224	1.25833	1.821	1.16096	0.779502	0.294624
CS76095	Belmonte-4-94	Italy	7	NA	NA	NA	2	3	2	2	2.25	3	4	5	1	5	4	4	1D	2D	1B	3B	5D	2B	4A	5.66667	2.16667	5.66667	1.90909	3.4	2.91667	4.53846	0.529412	1.84615	0.882353	0.52381	1.47059	1.37143	0.881356	0.529412	1.88695	0.889349	0.571629	1.49554	1.38782	0.969027	1.10425	0.504105	0.190534
CS76096	Bg2	U.S.A.	7	NA	NA	NA	2	2	2	3	2.25	13	2	3	8	3	1	0	1D	2D	1B	2F	4C	2F	4B	5.66667	2.16667	5.66667	3.53846	1.84615	9.38462	1.66667	2.29412	0.923077	0.529412	2.26087	1.625	0.106557	0	2.29412	0.963873	0.536408	2.30869	1.64995	0.122953	0.0876712	1.13767	0.956988	0.361707
CS76097	Bla-1	Spain	7	NA	NA	NA	2	3	3	2	2.5	9	5	19	1	0	1	2	1D	2D	1B	2F	4C	4D	1A	5.66667	2.16667	5.66667	3.53846	1.84615	3.16667	4	1.58824	2.30769	3.35294	0.282609	0	0.315789	0.5	1.58824	2.34849	3.35994	0.330428	0.0249486	0.332185	0.587671	1.22456	1.25139	0.47298
CS76098	Blh-1	Czech republic	7	NA	NA	NA	1	3	2	2	2	14	2	0	1	4	4	4	1F	3D	2E	2F	3A	1A	1F	11.6667	1.45455	2	3.53846	2.3	6.75	6.30769	1.2	1.375	0	0.282609	1.73913	0.592593	0.634146	1.2	1.4158	0.00699591	0.330428	1.76408	0.608988	0.721818	0.864015	0.623421	0.235631
CS76099	Bor-1	Czech republic	6	NA	NA	NA	2	3	NA	2	2.33333	7	1	NA	6	3	11	1	1C	2C	NA	2F	3C	4A	2B	4.33333	0.666667	NA	3.53846	1.41667	6.35714	0.909091	1.61538	1.5	NA	1.69565	2.11765	1.73034	1.1	1.61538	1.5408	NA	1.74347	2.1426	1.74673	1.18767	1.66278	0.311973	0.127363
CS76100	Bor-4	Czech republic	7	NA	NA	NA	2	3	2	2	2.25	3	1	2	3	1	5	1	4C	5C	3B	2F	4F	5E	1C	2	1.66667	1.46154	3.53846	3.58333	4.28571	1.38462	1.5	0.6	1.36842	0.847826	0.27907	1.16667	0.722222	1.5	0.640796	1.37542	0.895645	0.304018	1.18306	0.809893	0.958405	0.422845	0.15982
CS76101	Br-0	Czech republic	7	NA	NA	NA	3	2	2	2	2.25	7	2	3	3	3	4	5	5F	3E	4E	3B	4B	4B	4A	13.5833	1.5	3.08333	1.90909	2.63636	4.16667	4.53846	0.515337	1.33333	0.972973	1.57143	1.13793	0.96	1.10169	0.515337	1.37413	0.979969	1.61925	1.16288	0.976396	1.18937	1.11676	0.347912	0.131498
CS76102	Bro1-6	Sweden	7	NA	NA	NA	2	2	3	2	2.25	5	0	3	2	1	5	1	5B	4B	3E	2F	3A	4B	4E	5.09091	1	2.58333	3.53846	2.3	4.16667	2.25	0.982143	0	1.16129	0.565217	0.434783	1.2	0.444444	0.982143	0.0407965	1.16829	0.613037	0.459731	1.2164	0.532116	0.716072	0.426571	0.161229
CS76103	Bu-0	Germany	7	NA	NA	NA	2	2	1	2	1.75	3	0	0	1	6	2	0	2A	2F	2C	3E	1F	3B	4D	4.41667	2.92308	1.5	2.90909	4.64286	2.15385	1.41667	0.679245	0	0	0.34375	1.29231	0.928571	0	0.679245	0.0407965	0.00699591	0.391569	1.31726	0.944967	0.0876712	0.4955	0.505566	0.191086
CS76104	BUI	France	7	NA	NA	NA	2	3	2	2	2.25	3	1	1	2	4	1	4	2F	2A	2D	3E	3A	2D	5E	4.41667	1.16667	1.33333	2.90909	2.3	2.58333	1.66667	0.679245	0.857143	0.75	0.6875	1.73913	0.387097	2.4	0.679245	0.897939	0.756996	0.735319	1.76408	0.403492	2.48767	1.10353	0.743883	0.281161
CS76105	Bur-0	Ireland	6	NA	NA	NA	2	3	2	NA	2.33333	2	1	4	NA	1	10	6	1C	2C	1E	NA	3F	4F	4F	4.33333	0.666667	5.41667	NA	3.23077	8.81818	3.46154	0.461538	1.5	0.738462	NA	0.309524	1.13402	1.73333	0.461538	1.5408	0.745457	NA	0.334472	1.15042	1.821	1.00895	0.597715	0.244016
CS76106	C24	Portugal	7	NA	NA	NA	2	2	2	2	2	2	1	6	4	3	0	1	5C	4C	5B	3E	2C	3B	2A	7.16667	1.41667	3.66667	2.90909	1	2.15385	2.30769	0.27907	0.705882	1.63636	1.375	3	0	0.433333	0.27907	0.746679	1.64336	1.42282	3.02495	0.0163955	0.521005	1.09347	1.03383	0.390749
CS76107	CAM-16	France	7	NA	NA	NA	2	3	2	2	2.25	2	0	3	2	2	43	1	2C	1C	2A	3E	4F	1F	2A	2.58333	1.91667	3.25	2.90909	3.58333	14.9231	2.30769	0.774194	0	0.923077	0.6875	0.55814	2.88144	0.433333	0.774194	0.0407965	0.930073	0.735319	0.583088	2.89784	0.521005	0.926045	0.914035	0.345473
CS76108	CAM-61	France	7	NA	NA	NA	2	3	2	2	2.25	3	4	1	4	2	8	1	3A	3F	3C	3E	4E	2A	4D	6.16667	2.25	0.8	2.90909	2.81818	4.38462	1.38462	0.486486	1.77778	1.25	1.375	0.709677	1.82456	0.722222	0.486486	1.81857	1.257	1.42282	0.734626	1.84096	0.809893	1.19576	0.536049	0.202607
CS76109	Can-0	Spain	7	NA	26.47	3	2	2	3	2	2.25	1	0	1	5	1	3	7	3F	3A	3D	3E	4E	2B	4A	5.15385	0.7	2.85714	2.90909	2.81818	2.91667	4.53846	0.19403	0	0.35	1.71875	0.354839	1.02857	1.54237	0.19403	0.0407965	0.356996	1.76657	0.379787	1.04497	1.63004	0.773313	0.706479	0.267024
CS76110	Cen-0	France	7	NA	NA	NA	3	2	2	2	2.25	13	2	4	1	2	8	1	5C	4C	5B	3E	2C	3F	2A	7.16667	1.41667	3.66667	2.90909	1	6.84615	2.30769	1.81395	1.41176	1.09091	0.34375	2	1.16854	0.433333	1.81395	1.45256	1.09791	0.391569	2.02495	1.18493	0.521005	1.21241	0.611751	0.23122
CS76111	CIBC17	U.K.	7	NA	NA	NA	2	2	2	2	2	4	0	4	2	2	1	3	4C	4A	4A	3F	5E	1E	4A	2	1.08333	5.66667	4.36364	3	6.33333	2.91667	2	0	0.705882	0.458333	0.666667	0.157895	1.02857	2	0.0407965	0.712878	0.506153	0.691615	0.17429	1.11624	0.748854	0.657683	0.248581
CS76112	CLE-6	France	7	NA	NA	NA	2	3	3	2	2.5	6	1	8	4	1	3	0	1B	1B	1D	3F	3D	5C	4B	7	0.916667	4.75	4.36364	1.92308	5.57143	0.692308	0.857143	1.09091	1.68421	0.916667	0.52	0.538462	0	0.857143	1.13171	1.69121	0.964486	0.544949	0.554857	0.0876712	0.833145	0.509815	0.192692
CS76113	Col-0	U.S.A.	3	NA	7.7	3.83	1.22222	1.77778	2	2.91667	1.97917	*	*	*	*	4	4	0	*	*	*	*	4B	3B	4E	*	*	*	*	2.63636	2.15385	0.846154	0.838449	1.94483	0.636644	1.57602	1.51724	1.85714	0	0.838449	1.98563	0.643639	1.62383	1.54219	1.87354	0.0876712	1.22785	0.71177	0.41094
CS76114	Ct-1	Italy	7	NA	NA	NA	2	3	2	2	2.25	1	2	22	10	1	7	0	4B	5B	4A	1E	3C	4B	4B	4	2.58333	5.66667	5.41667	1.41667	4.16667	0.692308	0.25	0.774194	3.88235	1.84615	0.705882	1.68	0	0.25	0.81499	3.88935	1.89397	0.730831	1.6964	0.0876712	1.3376	1.31252	0.496085
CS76115	CUR-3	France	6	NA	NA	NA	2	2	2	2	2	0	2	0	6	NA	4	1	3B	5A	4C	1E	NA	1D	2B	2.61538	3.91667	1.83333	5.41667	NA	5.84615	0.909091	0	0.510638	0	1.10769	NA	0.684211	1.1	0	0.551435	0.00699591	1.15551	NA	0.700606	1.18767	0.60037	0.524992	0.214327
CS76116	Cvi-0	Cape Verdi	7	NA	37.81	1.67	3	2	2	3	2.5	4	1	1	3	0	0	3	1B	2B	1D	1C	3A	2E	4A	7	0.75	4.75	3.5	2.3	3.15385	2.91667	0.571429	1.33333	0.210526	0.857143	0	0	1.02857	0.571429	1.37413	0.217522	0.904962	0.0249486	0.0163955	1.11624	0.603661	0.544223	0.205697
CS76119	DraIV1-14	Czech republic	7	NA	NA	NA	2	2	2	1	1.75	3	0	2	3	1	3	8	4F	4A	4D	1C	3E	2F	1E	3.45455	1.08333	1.08333	3.5	2.25	9.38462	3.46154	0.868421	0	1.84615	0.857143	0.444444	0.319672	2.31111	0.868421	0.0407965	1.85315	0.904962	0.469393	0.336068	2.39878	0.981653	0.851554	0.321857
CS76120	DraIV1-5	Czech republic	7	NA	NA	NA	2	1	1	1	1.25	1	0	0	6	8	2	1	1D	2D	1B	1C	1F	3F	4D	5.66667	2.16667	5.66667	3.5	4.64286	6.84615	1.38462	0.176471	0	0	1.71429	1.72308	0.292135	0.722222	0.176471	0.0407965	0.00699591	1.7621	1.74803	0.30853	0.809893	0.69326	0.772476	0.291969
CS76121	DraIV1-7	Czech republic	6	NA	NA	NA	1	1	1	NA	1	0	0	1	NA	18	1	6	3D	2F	3F	NA	1F	2C	1F	1.53846	2.92308	3.72727	NA	4.64286	2.15385	6.30769	0	0	0.268293	NA	3.87692	0.464286	0.95122	0	0.0407965	0.275289	NA	3.90187	0.480681	1.03889	0.956255	1.4917	0.608984
CS76122	DraIV6-16	Czech republic	7	NA	NA	NA	3	3	2	3	2.75	9	4	0	2	0	10	1	3A	3F	3C	1C	2B	4F	2A	6.16667	2.25	0.8	3.5	1.63636	8.81818	2.30769	1.45946	1.77778	0	0.571429	0	1.13402	0.433333	1.45946	1.81857	0.00699591	0.619248	0.0249486	1.15042	0.521005	0.800092	0.699433	0.264361
CS76123	DraIV6-35	Czech republic	7	NA	NA	NA	3	3	3	2	2.75	15	1	9	4	3	6	3	5F	3E	4E	1C	4C	2C	2F	13.5833	1.5	3.08333	3.5	1.84615	2.15385	3	1.10429	0.666667	2.91892	1.14286	1.625	2.78571	1	1.10429	0.707463	2.92591	1.19068	1.64995	2.80211	1.08767	1.6383	0.882017	0.333371
CS76124	Duk	Czech republic	6	NA	NA	NA	2	2	1	2	1.75	2	1	0	1	3	31	NA	1A	3C	2B	2C	5F	5F	NA	7.91667	1	1.09091	1.66667	4.75	15.2222	NA	0.252632	1	0	0.6	0.631579	2.0365	NA	0.252632	1.0408	0.00699591	0.647819	0.656528	2.05289	NA	0.776277	0.720632	0.294197
CS76125	Eden-2	Sweden	7	severe	NA	NA	1	1	1	1	1	1	0	1	0	1	3	0	1C	2C	1E	2C	1F	1E	4C	4.33333	0.666667	5.41667	1.66667	4.64286	6.33333	1.33333	0.230769	0	0.184615	0	0.215385	0.473684	0	0.230769	0.0407965	0.191611	0.0478192	0.240333	0.49008	0.0876712	0.189869	0.156628	0.0591999
CS76126	Edi-0	U.K.	7	NA	NA	NA	2	2	3	2	2.25	2	0	2	0	2	7	3	3D	1F	3F	2C	1B	2A	2F	1.53846	4.25	3.72727	1.66667	2.92308	4.38462	3	1.3	0	0.536585	0	0.684211	1.59649	1	1.3	0.0407965	0.543581	0.0478192	0.709159	1.61289	1.08767	0.763131	0.605557	0.228879
CS76127	Est-1	Russia	7	severe	NA	NA	2	2	3	2	2.25	1	1	4	0	0	6	6	2B	1B	1A	2C	2C	4B	4A	1.58333	0.916667	6.61538	1.66667	1	4.16667	4.53846	0.631579	1.09091	0.604651	0	0	1.44	1.32203	0.631579	1.13171	0.611647	0.0478192	0.0249486	1.4564	1.40971	0.759114	0.595993	0.225264
CS76128	Fab-4	Sweden	7	mild	NA	NA	2	2	2	2	2	2	2	4	3	2	4	7	2C	1C	2A	3C	4F	2C	1C	2.58333	1.91667	3.25	2	3.58333	2.15385	1.38462	0.774194	1.04348	1.23077	1.5	0.55814	1.85714	5.05556	0.774194	1.08427	1.23777	1.54782	0.583088	1.87354	5.14323	1.74913	1.55936	0.589382
CS76129	Fei-0	Portugal	7	moderate	NA	NA	3	3	3	2	2.75	1	3	8	3	3	1	4	4B	5B	5A	2C	1E	3F	4F	4	2.58333	3.75	1.66667	3.33333	6.84615	3.46154	0.25	1.16129	2.13333	1.8	0.9	0.146067	1.15556	0.25	1.20209	2.14033	1.84782	0.924949	0.162463	1.24323	1.11012	0.742053	0.28047
CS76131	Fja1-2	Sweden	7	NA	NA	NA	2	3	2	2	2.25	14	0	2	0	0	6	1	1F	3E	2E	2C	2C	4F	2A	11.6667	1.5	2	1.66667	1	8.81818	2.30769	1.2	0	1	0	0	0.680412	0.433333	1.2	0.0407965	1.007	0.0478192	0.0249486	0.696808	0.521005	0.505482	0.487685	0.184327
CS76132	Fja1-5	Sweden	7	NA	NA	NA	2	3	2	2	2.25	7	2	0	0	5	4	3	2F	2A	2D	2C	1E	4C	1B	4.41667	1.16667	1.33333	1.66667	3.33333	3.16667	3.76923	1.58491	1.71429	0	0	1.5	1.26316	0.795918	1.58491	1.75508	0.00699591	0.0478192	1.52495	1.27955	0.88359	1.01184	0.72701	0.274784
CS76133	Ga-0	Germany	7	NA	NA	NA	2	2	2	2	2	3	2	3	11	4	1	4	2A	2F	2C	1B	4E	2B	4E	4.41667	2.92308	1.5	4	2.81818	2.91667	2.25	0.679245	0.684211	2	2.75	1.41935	0.342857	1.77778	0.679245	0.725007	2.007	2.79782	1.4443	0.359253	1.86545	1.41115	0.875437	0.330884
CS76134	Gd-1	Germany	7	NA	NA	NA	3	3	3	2	2.75	4	3	8	3	2	6	1	4B	5B	5A	2C	1B	2F	4D	4	2.58333	3.75	1.66667	2.92308	9.38462	1.41667	1	1.16129	2.13333	1.8	0.684211	0.639344	0.705882	1	1.20209	2.14033	1.84782	0.709159	0.65574	0.793554	1.19267	0.583932	0.220706
CS76135	Ge-0	Switzerland	6	NA	NA	NA	2	2	2	2	2	1	1	10	3	2	0	NA	2B	1B	1A	1B	3B	2E	NA	1.58333	0.916667	6.61538	4	2	3.15385	NA	0.631579	1.09091	1.51163	0.75	1	0	NA	0.631579	1.13171	1.51862	0.797819	1.02495	0.0163955	NA	0.853512	0.510348	0.208349
CS76136	Goettingen-7	Germany	7	NA	NA	NA	3	3	2	3	2.75	11	0	0	3	5	15	3	1E	2E	1C	1B	5B	2F	4B	8.25	1.16667	3.54545	4	4	9.38462	1.66667	1.33333	0	0	0.75	1.25	1.59836	1.8	1.33333	0.0407965	0.00699591	0.797819	1.27495	1.61476	1.88767	0.99376	0.741544	0.280277
CS76137	Gr-1	Austria	7	NA	NA	NA	2	2	2	2	2	13	2	2	5	2	13	1	3A	4C	4C	1B	5D	1E	4F	6.16667	1.41667	1.83333	4	3.4	6.33333	3.46154	2.10811	1.41176	1.09091	1.25	0.588235	2.05263	0.288889	2.10811	1.45256	1.09791	1.29782	0.613184	2.06903	0.37656	1.28788	0.662318	0.250333
CS76138	Gul1-2	Sweden	7	NA	NA	NA	3	2	3	2	2.5	3	3	4	4	1	19	4	2E	1E	1F	1F	4D	2F	5D	2.08333	2.08333	11.25	6.08333	2.08333	9.38462	3.33333	1.44	1.44	0.355556	0.657534	0.48	2.02459	1.2	1.44	1.4808	0.362551	0.705353	0.504949	2.04099	1.28767	1.11747	0.610028	0.230569
CS76139	Gy-0	France	6	severe	NA	NA	2	NA	2	2	2	0	NA	2	0	0	5	7	1A	NA	2B	1F	1F	5B	1A	7.91667	NA	1.09091	6.08333	4.64286	6.75	4	0	NA	1.83333	0	0	0.740741	1.75	0	NA	1.84033	0.0478192	0.0249486	0.757136	1.83767	0.751317	0.889173	0.363003
CS76140	Hi-0	NL	7	NA	NA	NA	2	3	2	2	2.25	1	0	11	2	3	1	14	3D	1F	3D	1F	1B	5D	1F	1.53846	4.25	2.85714	6.08333	2.92308	5.75	6.30769	0.65	0	3.85	0.328767	1.02632	0.173913	2.21951	0.65	0.0407965	3.857	0.376586	1.05126	0.190309	2.30718	1.21045	1.39347	0.526683
CS76141	Hod	Czech republic	6	NA	NA	NA	3	3	2	2	2.5	2	1	1	5	5	8	NA	1D	1C	1B	1F	1C	5A	NA	5.66667	1.91667	5.66667	6.08333	2.27273	8.85714	NA	0.352941	0.521739	0.176471	0.821918	2.2	0.903226	NA	0.352941	0.562536	0.183467	0.869737	2.22495	0.919621	NA	0.852208	0.730707	0.29831
CS76142	Hov4-1	Sweden	7	NA	NA	NA	2	2	2	2	2	3	2	0	12	6	42	1	3B	5A	5C	1F	5C	1F	2E	2.61538	3.91667	3.41667	6.08333	2.8	14.9231	2	1.14706	0.510638	0	1.9726	2.14286	2.81443	0.5	1.14706	0.551435	0.00699591	2.02042	2.16781	2.83083	0.587671	1.33032	1.03054	0.389509
CS76143	Hovdala-2	Sweden	7	NA	NA	NA	3	2	3	2	2.5	9	3	1	2	1	6	1	5E	4E	3B	4C	1E	4A	2D	4.08333	1.5	1.46154	1.5	3.33333	6.35714	1.15385	2.20408	2	0.684211	1.33333	0.3	0.94382	0.866667	2.20408	2.0408	0.691206	1.38115	0.324949	0.960216	0.954338	1.22239	0.693645	0.262173
CS76144	HR5	U.K.	7	NA	NA	NA	2	3	3	2	2.5	6	7	2	2	3	1	1	3B	5A	4D	4C	5C	2C	4D	2.61538	3.91667	1.08333	1.5	2.8	2.15385	1.38462	2.29412	1.78723	1.84615	1.33333	1.07143	0.464286	0.722222	2.29412	1.82803	1.85315	1.38115	1.09638	0.480681	0.809893	1.39191	0.642062	0.242676
CS76145	Hs-0	Germany	7	NA	NA	NA	2	3	2	2	2.25	4	3	6	1	5	5	0	1F	3D	2E	4C	3F	3F	1E	11.6667	1.45455	2	1.5	3.23077	6.84615	3.46154	0.342857	2.0625	3	0.666667	1.54762	0.730337	0	0.342857	2.1033	3.007	0.714486	1.57257	0.746733	0.0876712	1.22494	1.05109	0.397276
CS76146	HSm	Czech republic	7	NA	NA	NA	2	2	2	2	2	14	1	0	1	4	3	2	1A	3C	2B	4C	5F	4E	4C	7.91667	1	1.09091	1.5	4.75	3.23077	1.66667	1.76842	1	0	0.666667	0.842105	0.928571	1.2	1.76842	1.0408	0.00699591	0.714486	0.867054	0.944967	1.28767	0.947199	0.539081	0.203754
CS76147	In-0	Austria	7	NA	NA	NA	2	2	2	3	2.25	2	0	5	1	6	5	0	2B	1B	1A	4C	4F	4F	2D	1.58333	0.916667	6.61538	1.5	3.58333	8.81818	1.15385	1.26316	0	0.755814	0.666667	1.67442	0.56701	0	1.26316	0.0407965	0.76281	0.714486	1.69937	0.583406	0.0876712	0.735956	0.596389	0.225414
CS76148	JEA	France	7	NA	NA	NA	2	2	2	3	2.25	31	0	0	1	6	3	4	4A	4F	4C	4D	1F	3B	2A	6.69231	2.38462	1.83333	2.25	4.64286	2.15385	2.30769	4.63218	0	0	0.444444	1.29231	1.39286	1.73333	4.63218	0.0407965	0.00699591	0.492264	1.31726	1.40925	1.821	1.38854	1.59385	0.602419
CS76149	Ka-0	Austria	7	NA	NA	NA	2	2	2	2	2	2	13	4	1	4	3	5	2A	2F	2C	4C	1B	2B	4A	4.41667	2.92308	1.5	1.5	2.92308	2.91667	4.53846	0.45283	4.44737	2.66667	0.666667	1.36842	1.02857	1.10169	0.45283	4.48816	2.67366	0.714486	1.39337	1.04497	1.18937	1.70812	1.41609	0.535233
CS76150	Kas-2	India	6	NA	NA	NA	2	2	NA	3	2.33333	2	0	NA	1	0	6	3	2B	1B	NA	4C	1F	5B	1A	1.58333	0.916667	NA	1.5	4.64286	6.75	4	1.26316	0	NA	0.666667	0	0.888889	0.75	1.26316	0.0407965	NA	0.714486	0.0249486	0.905284	0.837671	0.631057	0.498032	0.203321
CS76151	KBS-Mac-8	U.S.A.	7	NA	NA	NA	2	2	2	2	2	11	3	1	2	2	1	1	1A	3E	2B	4C	1B	1C	2C	7.91667	1.5	1.09091	1.5	2.92308	5.45455	1.38462	1.38947	2	0.916667	1.33333	0.684211	0.183333	0.722222	1.38947	2.0408	0.923663	1.38115	0.709159	0.199729	0.809893	1.06484	0.594108	0.224552
CS76152	Kelsterbach -4	Germany	7	NA	NA	NA	3	3	2	2	2.5	3	5	6	5	0	5	3	4E	5E	5F	2D	3C	4C	2D	2.90909	1.81818	9.81818	2.5	1.41667	3.16667	1.15385	1.03125	2.75	0.611111	2	0	1.57895	2.6	1.03125	2.7908	0.618107	2.04782	0.0249486	1.59534	2.68767	1.54228	1.04456	0.394807
CS76153	Kin-0	U.S.A.	7	NA	NA	NA	2	3	2	3	2.5	1	2	5	1	5	3	2	4E	5E	5F	2D	4C	3D	4B	2.90909	1.81818	9.81818	2.5	1.84615	2.30769	1.66667	0.34375	1.1	0.509259	0.4	2.70833	1.3	1.2	0.34375	1.1408	0.516255	0.447819	2.73328	1.3164	1.28767	1.11228	0.825457	0.311994
CS76154	Knox-18	U.S.A.	7	NA	NA	NA	3	3	2	2	2.5	5	0	1	3	2	0	2	3F	3A	3D	2E	4F	3B	1E	5.15385	0.7	2.85714	2.41667	3.58333	2.15385	3.46154	0.970149	0	0.35	1.24138	0.55814	0	0.577778	0.970149	0.0407965	0.356996	1.2892	0.583088	0.0163955	0.665449	0.560296	0.468667	0.17714
CS76155	PHW-3	Germany	7	NA	NA	NA	3	3	2	2	2.5	6	0	1	16	1	14	0	5E	4E	3B	5A	1D	5B	4B	4.08333	1.5	1.46154	8.75	1	6.75	0.692308	1.46939	0	0.684211	1.82857	1	2.07407	0	1.46939	0.0407965	0.691206	1.87639	1.02495	2.09047	0.0876712	1.04012	0.817988	0.309171
CS76156	Kulturen-1	Sweden	7	NA	NA	NA	2	2	2	2	2	9	0	0	1	8	6	4	1A	3C	2B	2D	5F	4F	4E	7.91667	1	1.09091	2.5	4.75	8.81818	2.25	1.13684	0	0	0.4	1.68421	0.680412	1.77778	1.13684	0.0407965	0.00699591	0.447819	1.70916	0.696808	1.86545	0.84341	0.752988	0.284603
CS76157	LAC-3	France	7	NA	NA	NA	2	3	2	2	2.25	16	0	2	2	1	3	0	1B	2B	1D	2D	2C	1D	2E	7	0.75	4.75	2.5	1	5.84615	2	2.28571	0	0.421053	0.8	1	0.513158	0	2.28571	0.0407965	0.428049	0.847819	1.02495	0.529553	0.0876712	0.749222	0.767841	0.290217
CS76158	LAC-5	France	7	NA	NA	NA	2	2	2	2	2	2	0	1	7	0	26	3	5B	4B	3E	1D	2C	1F	2E	5.09091	1	2.58333	2.91667	1	14.9231	2	0.392857	0	0.387097	2.4	0	1.74227	1.5	0.392857	0.0407965	0.394093	2.44782	0.0249486	1.75866	1.58767	0.94955	0.966595	0.365339
CS76159	Lc-0	U.K.	7	NA	NA	NA	2	3	2	2	2.25	1	4	2	1	1	2	0	3C	1A	3A	1D	2C	3A	4F	1.83333	3.38462	2.72727	2.91667	1	4.75	2.83333	0.545455	1.18182	0.733333	0.342857	1	0.421053	0	0.545455	1.22261	0.740329	0.390676	1.02495	0.437448	0.0876712	0.635592	0.390459	0.14758
CS76160	LDV-14	France	7	NA	NA	NA	2	2	2	2	2	1	2	0	4	5	4	4	4F	4A	4D	1E	5E	5B	1A	3.45455	1.08333	1.08333	5.41667	3	6.75	4	0.289474	1.84615	0	0.738462	1.66667	0.592593	1	0.289474	1.88695	0.00699591	0.786281	1.69162	0.608988	1.08767	0.908282	0.695615	0.262918
CS76161	LDV-25	France	7	NA	NA	NA	2	2	2	2	2	3	0	1	6	6	0	1	3F	2B	2D	1E	2A	3F	2E	5.15385	0.75	1.33333	5.41667	3	6.84615	2	0.58209	0	0.75	1.10769	2	0	0.5	0.58209	0.0407965	0.756996	1.15551	2.02495	0.0163955	0.587671	0.737773	0.693376	0.262072
CS76162	LDV-34	France	7	NA	NA	NA	2	3	2	2	2.25	2	0	4	1	1	2	1	2F	2A	2D	1D	2F	2A	4F	4.41667	1.16667	1.33333	2.91667	2.23077	4.38462	3.46154	0.45283	0	3	0.342857	0.448276	0.45614	0.288889	0.45283	0.0407965	3.007	0.390676	0.473224	0.472536	0.37656	0.744803	1.0089	0.381329
CS76163	LDV-58	France	7	NA	NA	NA	2	2	2	2	2	5	1	1	1	11	4	5	5D	4D	5E	1D	5A	3E	4A	5.91667	1.18182	3.5	2.91667	5.5	2.58333	2.91667	0.84507	0.846154	0.285714	0.342857	2	1.54839	1.71429	0.84507	0.88695	0.29271	0.390676	2.02495	1.56478	1.80196	1.1153	0.686524	0.259482
CS76164	Ler-1	Germany	7	NA	NA	NA	2	2	2	2	2	0	2	0	4	8	2	0	2A	2F	2C	1D	5B	4E	4B	4.41667	2.92308	1.5	2.91667	4	3.23077	0.692308	0	0.684211	0	1.37143	2	0.619048	0	0	0.725007	0.00699591	1.41925	2.02495	0.635443	0.0876712	0.699902	0.777046	0.293696
CS76165	LI-OF-095	U.S.A.	6	NA	NA	NA	2	2	2	NA	2	1	1	7	NA	2	5	11	3C	1A	3A	NA	5E	5D	1B	1.83333	3.38462	2.72727	NA	3	5.75	3.76923	0.545455	0.295455	2.56667	NA	0.666667	0.869565	2.91837	0.545455	0.336251	2.57366	NA	0.691615	0.885961	3.00604	1.33983	1.14569	0.467724
CS76166	Liarum	Sweden	7	NA	NA	NA	2	3	1	2	2	4	1	0	3	4	6	2	4A	4F	4C	4A	3F	1F	4F	6.69231	2.38462	1.83333	3.72727	3.23077	14.9231	2.83333	0.597701	0.419355	0	0.804878	1.2381	0.402062	0.705882	0.597701	0.460151	0.00699591	0.852697	1.26304	0.418457	0.793554	0.627514	0.395774	0.149588
CS76167	Lillo-1	Sweden	7	NA	NA	NA	2	2	2	2	2	42	1	4	10	1	7	3	5F	3E	4E	4A	4C	3F	2E	13.5833	1.5	3.08333	3.72727	1.84615	6.84615	2	3.09202	0.666667	1.2973	2.68293	0.541667	1.02247	1.5	3.09202	0.707463	1.30429	2.73075	0.566615	1.03887	1.58767	1.57538	0.98043	0.370568
CS76168	Lip-0	Poland	6	NA	7.27	2.83	3	3	3	2	2.75	4	2	5	3	1	NA	1	4B	5B	5A	4A	2C	NA	4D	4	2.58333	3.75	3.72727	1	NA	1.41667	1	0.774194	1.33333	0.804878	1	NA	0.705882	1	0.81499	1.34033	0.852697	1.02495	NA	0.793554	0.971086	0.204928	0.0836615
CS76169	Lis-1	Sweden	7	NA	NA	NA	3	2	2	2	2.25	4	2	8	4	1	2	1	5C	4B	5B	4A	4B	3E	4D	7.16667	1	3.66667	3.72727	2.63636	2.58333	1.38462	0.55814	2	2.18182	1.07317	0.37931	0.774194	0.722222	0.55814	2.0408	2.18881	1.12099	0.404259	0.790589	0.809893	1.1305	0.709708	0.268244
CS76170	Lis-2	Sweden	7	NA	NA	NA	2	3	2	3	2.5	0	7	1	1	3	3	4	3C	1F	2A	4A	2E	4F	4F	1.83333	4.25	3.25	3.72727	2	8.81818	2.83333	0	1.64706	0.307692	0.268293	1.5	0.340206	1.41176	0	1.68786	0.314688	0.316112	1.52495	0.356602	1.49944	0.814235	0.719711	0.272025
CS76171	PHW-33	NL	7	NA	NA	NA	3	2	2	2	2.25	26	2	4	5	3	1	4	1E	1B	1A	5A	3D	1D	2A	8.25	0.916667	6.61538	8.75	1.92308	5.84615	2.30769	3.15152	2.18182	0.604651	0.571429	1.56	0.171053	1.73333	3.15152	2.22261	0.611647	0.619248	1.58495	0.187448	1.821	1.45692	1.05156	0.397451
CS76172	LL-0	Spain	6	NA	NA	NA	2	3	2	NA	2.33333	3	1	1	NA	4	3	7	3A	3F	3C	NA	5E	1C	1A	6.16667	2.25	0.8	NA	3	5.45455	4	0.486486	0.444444	1.25	NA	1.33333	0.55	1.75	0.486486	0.485241	1.257	NA	1.35828	0.566396	1.83767	0.998512	0.56794	0.23186
CS76173	Lm-2	France	7	NA	NA	NA	2	3	3	2	2.5	0	4	3	5	0	3	2	3E	5F	5D	4A	2B	2B	4C	1.84615	5.09091	3.25	3.72727	1.63636	2.91667	1.33333	0	0.785714	0.923077	1.34146	0	1.02857	1.5	0	0.826511	0.930073	1.38928	0.0249486	1.04497	1.58767	0.829065	0.616455	0.232998
CS76174	Lom1-1	Sweden	7	NA	NA	NA	2	2	2	2	2	8	6	1	7	5	2	2	2A	2F	2C	2C	4C	2C	2D	4.41667	2.92308	1.5	1.66667	1.84615	2.15385	1.15385	1.81132	2.05263	0.666667	4.2	2.70833	0.928571	1.73333	1.81132	2.09343	0.673663	4.24782	2.73328	0.944967	1.821	2.0465	1.19191	0.4505
CS76175	Lov-5	Sweden	7	severe	NA	NA	2	1	2	1	1.5	0	3	5	1	0	7	11	3B	5A	5C	4A	2B	5C	1E	2.61538	3.91667	3.41667	3.72727	1.63636	5.57143	3.46154	0	0.765957	1.46341	0.268293	0	1.25641	3.17778	0	0.806754	1.47041	0.316112	0.0249486	1.27281	3.26545	1.02235	1.14603	0.433157
CS76176	Lp2-2	Czech republic	7	NA	NA	NA	3	3	2	2	2.5	3	1	3	3	5	6	0	4B	5B	5A	4A	4A	2D	4D	4	2.58333	3.75	3.72727	4.83333	2.58333	1.38462	0.75	0.387097	0.8	0.804878	1.03448	2.32258	0	0.75	0.427893	0.806996	0.852697	1.05943	2.33898	0.0876712	0.903381	0.708536	0.267801
CS76177	Lp2-6	Czech republic	7	NA	NA	NA	2	2	2	1	1.75	1	1	0	1	8	2	2	4D	5D	4F	4A	5F	1E	1B	1.25	1.5	4.18182	3.72727	4.75	6.33333	3.76923	0.8	0.666667	0	0.268293	1.68421	0.315789	0.530612	0.8	0.707463	0.00699591	0.316112	1.70916	0.332185	0.618283	0.641457	0.543761	0.205522
CS76179	Lz-0	France	7	NA	NA	NA	3	3	3	3	3	2	3	1	3	4	3	1	4F	4A	4D	4A	4B	3A	1D	3.45455	1.08333	1.08333	3.72727	2.63636	4.75	3.23077	0.578947	2.76923	0.923077	0.804878	1.51724	0.631579	0.309524	0.578947	2.81003	0.930073	0.852697	1.54219	0.647974	0.397195	1.10844	0.834568	0.315437
CS76180	Map-42	U.S.A.	7	NA	NA	NA	3	2	2	2	2.25	5	1	1	1	4	2	5	3F	3A	3D	2B	1A	3E	4F	5.15385	0.7	2.85714	3.2	4.5	2.58333	2.83333	0.970149	1.42857	0.35	0.3125	0.888889	0.774194	1.76471	0.970149	1.46937	0.356996	0.360319	0.913837	0.790589	1.85238	0.959091	0.549235	0.207591
CS76181	MIB-15	France	6	NA	NA	NA	2	3	2	NA	2.33333	5	3	7	NA	3	4	0	5A	3B	4B	NA	5C	5E	1C	9.1	1.54545	1.5	NA	2.8	4.28571	1.38462	0.549451	1.94118	4.66667	NA	1.07143	0.933333	0	0.549451	1.98197	4.67366	NA	1.09638	0.949729	0.0876712	1.55648	1.65222	0.674518
CS76182	MIB-22	France	6	NA	NA	NA	1	1	2	1	1.25	4	1	2	6	2	3	NA	5F	3E	4E	2B	4B	1B	NA	13.5833	1.5	3.08333	3.2	2.63636	6.76923	NA	0.294479	0.666667	0.648649	1.875	0.758621	0.443182	NA	0.294479	0.707463	0.655645	1.92282	0.783569	0.459577	NA	0.803925	0.576497	0.235354
CS76183	MIB-28	France	7	NA	NA	NA	2	2	2	1	1.75	11	2	3	1	4	2	0	2A	2F	2C	2B	4A	1B	4C	4.41667	2.92308	1.5	3.2	4.83333	6.76923	1.66667	2.49057	0.684211	2	0.3125	0.827586	0.295455	0	2.49057	0.725007	2.007	0.360319	0.852535	0.31185	0.0876712	0.976421	0.916914	0.346561
CS76184	MIB-84	France	6	NA	NA	NA	3	2	2	NA	2.33333	5	2	1	NA	5	4	1	4B	5B	5A	NA	1A	3D	1E	4	2.58333	3.75	NA	4.5	2.30769	3.46154	1.25	0.774194	0.266667	NA	1.11111	1.73333	0.288889	1.25	0.81499	0.273663	NA	1.13606	1.74973	0.37656	0.9335	0.559829	0.228549
CS76185	MNF-Che-2	U.S.A.	7	NA	NA	NA	3	2	3	3	2.75	5	1	0	3	3	3	0	5C	4C	5B	2B	1B	2A	4F	7.16667	1.41667	3.66667	3.2	2.92308	4.38462	3.46154	0.697674	0.705882	0	0.9375	1.02632	0.684211	0	0.697674	0.746679	0.00699591	0.985319	1.05126	0.700606	0.0876712	0.610887	0.409592	0.154811
CS76186	MNF-Jac-32	U.S.A.	7	NA	NA	NA	2	2	3	3	2.5	3	1	3	3	2	9	2	5D	4D	5E	1B	4D	3F	1E	5.91667	1.18182	3.5	4	2.08333	6.84615	3.46154	0.507042	0.846154	0.857143	0.75	0.96	1.31461	0.577778	0.507042	0.88695	0.864139	0.797819	0.984949	1.331	0.665449	0.862479	0.259632	0.0981315
CS76187	MNF-Pot-48	U.S.A.	7	NA	NA	NA	3	3	2	2	2.5	2	1	4	1	8	8	0	3E	5F	5D	2B	1E	5A	2B	1.84615	5.09091	3.25	3.2	3.33333	8.85714	0.909091	1.08333	0.196429	1.23077	0.3125	2.4	0.903226	0	1.08333	0.237225	1.23777	0.360319	2.42495	0.919621	0.0876712	0.907269	0.802453	0.303299
CS76188	MNF-Pot-68	U.S.A.	7	NA	NA	NA	2	2	2	2	2	5	2	6	5	0	3	1	2B	1B	1A	2B	3C	2A	1B	1.58333	0.916667	6.61538	3.2	1.41667	4.38462	3.76923	3.15789	2.18182	0.906977	1.5625	0	0.684211	0.265306	3.15789	2.22261	0.913973	1.61032	0.0249486	0.700606	0.352977	1.28333	1.11267	0.420551
CS76189	MOG-37	France	6	NA	NA	NA	2	2	2	NA	2	0	0	5	NA	18	1	6	3E	5F	5C	NA	5F	2E	1F	1.84615	5.09091	3.41667	NA	4.75	3.15385	6.30769	0	0	1.46341	NA	3.78947	0.317073	0.95122	0	0.0407965	1.47041	NA	3.81442	0.333469	1.03889	1.11633	1.44409	0.589545
CS76190	Mr-0	Italy	7	NA	NA	NA	2	2	2	2	2	0	1	2	1	11	17	4	2A	2F	2C	2E	5A	1F	5B	4.41667	2.92308	1.5	2.41667	5.5	14.9231	1.66667	0	0.342105	1.33333	0.413793	2	1.13918	2.4	0	0.382902	1.34033	0.461612	2.02495	1.15557	2.48767	1.12186	0.910168	0.344011
CS76191	Mrk-0	Germany	7	NA	23.57	3.33	3	3	3	3	3	5	0	2	1	0	1	15	4A	4F	4C	2E	3A	4A	5F	6.69231	2.38462	1.83333	2.41667	2.3	6.35714	9.33333	0.747126	0	1.09091	0.413793	0	0.157303	1.60714	0.747126	0.0407965	1.09791	0.461612	0.0249486	0.173699	1.69481	0.605843	0.620781	0.234633
CS76192	Mt-0	Libya	7	NA	5.71	4.16	3	3	2	1	2.25	4	2	2	0	6	2	3	3A	3F	3C	2E	4D	2B	2F	6.16667	2.25	0.8	2.41667	2.08333	2.91667	3	0.648649	0.888889	2.5	0	2.88	0.685714	1	0.648649	0.929685	2.507	0.0478192	2.90495	0.70211	1.08767	1.26113	1.04515	0.395029
CS76193	Mz-0	Germany	7	severe	NA	NA	1	1	1	1	1	2	1	1	6	1	1	1	5C	4C	5B	2E	2C	4A	4B	7.16667	1.41667	3.66667	2.41667	1	6.35714	0.692308	0.27907	0.705882	0.272727	2.48276	1	0.157303	1.44444	0.27907	0.746679	0.279723	2.53058	1.02495	0.173699	1.53212	0.938116	0.854899	0.323121
CS76194	N13	Russia	6	moderate	NA	NA	2	2	1	1	1.5	6	2	2	1	2	1	NA	1C	2D	1E	1E	5C	3D	NA	4.33333	2.16667	5.41667	5.41667	2.8	2.30769	NA	1.38462	0.923077	0.369231	0.184615	0.714286	0.433333	NA	1.38462	0.963873	0.376227	0.232435	0.739234	0.449729	NA	0.691019	0.430224	0.175638
CS76195	Na-1	France	7	NA	NA	NA	3	3	2	2	2.5	19	2	1	2	1	10	1	5F	3E	4E	1E	2A	4F	4D	13.5833	1.5	3.08333	5.41667	3	8.81818	1.41667	1.39877	1.33333	0.324324	0.369231	0.333333	1.13402	0.705882	1.39877	1.37413	0.33132	0.41705	0.358282	1.15042	0.793554	0.831932	0.477018	0.180296
CS76196	NC-6	U.S.A.	7	NA	NA	NA	2	2	2	3	2.25	11	1	1	10	1	2	1	5C	4C	4B	2F	3C	4E	4B	7.16667	1.41667	1.5	3.53846	1.41667	3.23077	1.66667	1.53488	0.705882	0.666667	2.82609	0.705882	0.619048	0.6	1.53488	0.746679	0.673663	2.87391	0.730831	0.635443	0.687671	1.12615	0.832646	0.31471
CS76197	Nd-1	Germany	7	NA	NA	NA	2	2	3	3	2.5	6	2	9	3	2	1	0	1B	2B	1D	2E	3D	3B	2A	7	0.75	4.75	2.41667	1.92308	2.15385	2.30769	0.857143	2.66667	1.89474	1.24138	1.04	0.464286	0	0.857143	2.70746	1.90173	1.2892	1.06495	0.480681	0.0876712	1.19841	0.881599	0.333213
CS76198	NFA-10	U.K.	7	mild	NA	NA	2	2	3	2	2.25	3	9	1	2	1	6	2	3E	5F	5D	2E	1B	5F	4C	1.84615	5.09091	3.25	2.41667	2.92308	15.2222	1.33333	1.625	1.76786	0.307692	0.827586	0.342105	0.394161	1.5	1.625	1.80865	0.314688	0.875405	0.367054	0.410556	1.58767	0.998433	0.661202	0.249911
CS76199	NFA-8	U.K.	7	moderate	NA	NA	3	3	3	3	3	0	1	1	18	0	10	0	4E	5E	5E	4F	2C	1F	4E	2.90909	1.81818	3.5	5.08333	1	14.9231	0.846154	0	0.55	0.285714	3.54098	0	0.670103	0	0	0.590796	0.29271	3.5888	0.0249486	0.686499	0.0876712	0.753061	1.27959	0.48364
CS76200	Omo2-1	Sweden	7	NA	NA	NA	2	3	2	2	2.25	0	2	8	5	2	3	1	4D	5D	4F	3F	3B	4F	4E	1.25	1.5	4.18182	4.36364	2	8.81818	2.25	0	1.33333	1.91304	1.14583	1	0.340206	0.444444	0	1.37413	1.92004	1.19365	1.02495	0.356602	0.532116	0.914498	0.659074	0.249107
CS76201	Or-1	Sweden	6	NA	NA	NA	2	2	2	2	2	1	1	4	0	0	2	NA	2B	1B	1A	4F	4B	3E	NA	1.58333	0.916667	6.61538	5.08333	2.63636	2.58333	NA	0.631579	1.09091	0.604651	0	0	0.774194	NA	0.631579	1.13171	0.611647	0.0478192	0.0249486	0.790589	NA	0.539715	0.432192	0.176442
CS76202	Ost-0	Sweden	7	NA	NA	NA	2	1	2	1	1.5	4	0	0	1	2	1	0	1A	3C	2B	5C	5F	4D	2D	7.91667	1	1.09091	5.25	4.75	3.16667	1.15385	0.505263	0	0	0.190476	0.421053	0.315789	0	0.505263	0.0407965	0.00699591	0.238295	0.446001	0.332185	0.0876712	0.236744	0.199334	0.0753413
CS76203	Oy-0	Norway	7	NA	NA	NA	2	2	2	2	2	10	1	2	0	1	1	2	1F	3D	2E	5C	5E	3B	1F	11.6667	1.45455	2	5.25	3	2.15385	6.30769	0.857143	0.6875	1	0	0.333333	0.464286	0.317073	0.857143	0.728296	1.007	0.0478192	0.358282	0.480681	0.404744	0.554852	0.329052	0.12437
CS76205	PAR-3	France	7	NA	NA	NA	3	3	2	2	2.5	5	3	9	9	2	4	3	4E	5E	5F	5B	4D	1F	4E	2.90909	1.81818	9.81818	4.5	2.08333	14.9231	2.25	1.71875	1.65	0.916667	2	0.96	0.268041	1.33333	1.71875	1.6908	0.923663	2.04782	0.984949	0.284437	1.421	1.29592	0.601954	0.227517
CS76206	PAR-4	France	7	NA	NA	NA	2	2	2	1	1.75	3	0	0	5	4	4	0	3A	3F	3C	5C	1C	1B	2C	6.16667	2.25	0.8	5.25	2.27273	6.76923	1.38462	0.486486	0	0	0.952381	1.76	0.590909	0	0.486486	0.0407965	0.00699591	1.0002	1.78495	0.607305	0.0876712	0.573486	0.645384	0.243932
CS76207	PAR-5	France	7	NA	NA	NA	2	2	2	2	2	3	0	3	4	1	2	0	5D	4D	5E	5C	2B	1B	4B	5.91667	1.18182	3.5	5.25	1.63636	6.76923	0.692308	0.507042	0	0.857143	0.761905	0.611111	0.295455	0	0.507042	0.0407965	0.864139	0.809724	0.63606	0.31185	0.0876712	0.465326	0.330392	0.124877
CS76208	Paw-3	U.S.A.	7	NA	NA	NA	3	3	3	2	2.75	13	2	2	11	0	3	0	3F	3A	3E	5C	4C	4C	2D	5.15385	0.7	2.58333	5.25	1.84615	3.16667	1.15385	2.52239	2.85714	0.774194	2.09524	0	0.947368	0	2.52239	2.89794	0.781189	2.14306	0.0249486	0.963764	0.0876712	1.34585	1.17057	0.442433
CS76209	Pent-1	U.S.A.	7	NA	NA	NA	2	2	2	2	2	0	1	1	4	1	20	3	1D	2E	1B	5C	1C	1E	4E	5.66667	1.16667	5.66667	5.25	2.27273	6.33333	0.846154	0	0.857143	0.176471	0.761905	0.44	3.15789	3.54545	0	0.897939	0.183467	0.809724	0.464949	3.17429	3.63313	1.30907	1.4715	0.556174
CS76210	Per-1	Russia	7	NA	NA	NA	3	2	2	2	2.25	11	1	0	2	3	7	4	5C	4C	5B	5C	1E	3B	2C	7.16667	1.41667	3.66667	5.25	3.33333	2.15385	1.38462	1.53488	0.705882	0	0.380952	0.9	3.25	2.88889	1.53488	0.746679	0.00699591	0.428772	0.924949	3.2664	2.97656	1.41218	1.25979	0.476155
CS76211	Petergof	Russia	7	NA	NA	NA	2	3	2	2	2.25	4	3	3	10	2	2	3	4C	5C	4A	5C	2D	3C	4C	2	1.66667	5.66667	5.25	1	2.75	1.33333	2	1.8	0.529412	1.90476	2	0.727273	2.25	2	1.8408	0.536408	1.95258	2.02495	0.743668	2.33767	1.63372	0.698046	0.263837
CS76212	PHW-34	France	7	NA	NA	NA	3	3	2	2	2.5	4	2	6	9	2	4	9	1E	2E	1C	5A	4D	1D	5F	8.25	1.16667	3.54545	8.75	2.08333	5.84615	9.33333	0.484848	1.71429	1.69231	1.02857	0.96	0.684211	0.964286	0.484848	1.75508	1.6993	1.07639	0.984949	0.700606	1.05196	1.10759	0.472921	0.178747
CS76213	Pna-17	U.S.A.	7	NA	NA	NA	2	2	2	2	2	2	0	2	0	2	17	1	3D	1A	5D	3C	4D	5A	2B	1.53846	3.38462	3.25	2	2.08333	8.85714	0.909091	1.3	0	0.615385	0	0.96	1.91935	1.1	1.3	0.0407965	0.622381	0.0478192	0.984949	1.93575	1.18767	0.874195	0.690363	0.260933
CS76214	Pro-0	Spain	7	NA	NA	NA	2	3	3	3	2.75	6	2	6	4	3	1	3	1B	2B	1D	3C	3C	3D	2B	7	0.75	4.75	2	1.41667	2.30769	0.909091	0.857143	2.66667	1.26316	2	2.11765	0.433333	3.3	0.857143	2.70746	1.27015	2.04782	2.1426	0.449729	3.38767	1.83751	1.04132	0.393582
CS76215	Pu2-23	Czech republic	7	NA	NA	NA	2	2	2	2	2	2	1	1	2	2	1	4	3C	1A	3A	3C	3C	4E	1F	1.83333	3.38462	2.72727	2	1.41667	3.23077	6.30769	1.09091	0.295455	0.366667	1	1.41176	0.309524	0.634146	1.09091	0.336251	0.373663	1.04782	1.43671	0.325919	0.721818	0.76187	0.441392	0.16683
CS76216	Ra-0	France	7	NA	NA	NA	3	3	1	3	2.5	6	3	2	2	4	3	3	4B	5B	5A	4B	3E	2D	2F	4	2.58333	3.75	3.16667	2.25	2.58333	3	1.5	1.16129	0.533333	0.631579	1.77778	1.16129	1	1.5	1.20209	0.540329	0.679398	1.80273	1.17769	1.08767	1.14141	0.437524	0.165369
CS76217	Rak-2	Czech republic	6	NA	NA	NA	2	2	2	3	2.25	2	1	4	11	0	1	NA	2D	1D	2F	4B	2D	3B	NA	1.33333	1.55556	6.25	3.16667	1	2.15385	NA	1.5	0.642857	0.64	3.47368	0	0.464286	NA	1.5	0.683654	0.646996	3.5215	0.0249486	0.480681	NA	1.14296	1.2594	0.514148
CS76218	Rennes-1	France	6	NA	NA	NA	2	NA	2	2	2	2	NA	7	2	0	3	0	2D	NA	2F	4B	4A	3E	2C	1.33333	NA	6.25	3.16667	4.83333	2.58333	1.38462	1.5	NA	1.12	0.631579	0	1.16129	0	1.5	NA	1.127	0.679398	0.0249486	1.17769	0.0876712	0.766117	0.609155	0.248686
CS76219	Rev-2	Sweden	7	NA	NA	NA	1	1	1	1	1	1	0	0	0	1	3	0	5A	3B	4B	4B	5F	4A	1A	9.1	1.54545	1.5	3.16667	4.75	6.35714	4	0.10989	0	0	0	0.210526	0.47191	0	0.10989	0.0407965	0.00699591	0.0478192	0.235475	0.488306	0.0876712	0.145279	0.168281	0.0636042
CS76220	Rmx-A180	U.S.A.	7	NA	NA	NA	2	3	2	3	2.5	2	1	0	2	2	5	2	4E	5E	4F	4B	3F	4B	4D	2.90909	1.81818	4.18182	3.16667	3.23077	4.16667	1.41667	0.6875	0.55	0	0.631579	0.619048	1.2	1.41176	0.6875	0.590796	0.00699591	0.679398	0.643996	1.2164	1.49944	0.760645	0.478873	0.180997
CS76221	ROM-1	France	7	NA	NA	NA	3	2	2	2	2.25	8	0	17	2	2	6	0	2E	1E	1F	4B	2E	4B	4A	2.08333	2.08333	11.25	3.16667	2	4.16667	4.53846	3.84	0	1.51111	0.631579	1	1.44	0	3.84	0.0407965	1.51811	0.679398	1.02495	1.4564	0.0876712	1.23533	1.29167	0.488206
CS76222	Rsch-4	Russia	7	NA	NA	NA	2	3	2	2	2.25	1	3	9	1	2	7	0	4B	5B	5A	4B	3B	1C	4A	4	2.58333	3.75	3.16667	2	5.45455	4.53846	0.25	1.16129	2.4	0.315789	1	1.28333	0	0.25	1.20209	2.407	0.363609	1.02495	1.29973	0.0876712	0.947863	0.805372	0.304402
CS76223	Sanna-2	Sweden	7	NA	NA	NA	2	2	3	2	2.25	4	1	2	10	4	4	3	1C	2C	1E	5F	1E	5E	1E	4.33333	0.666667	5.41667	6.25	3.33333	4.28571	3.46154	0.923077	1.5	0.369231	1.6	1.2	0.933333	0.866667	0.923077	1.5408	0.376227	1.64782	1.22495	0.949729	0.954338	1.08813	0.429725	0.162421
CS76224	Sap-0	Czech republic	7	NA	NA	NA	3	3	2	2	2.5	9	8	0	8	1	1	1	3A	3F	3C	5F	4C	4C	2B	6.16667	2.25	0.8	6.25	1.84615	3.16667	0.909091	1.45946	3.55556	0	1.28	0.541667	0.315789	1.1	1.45946	3.59635	0.00699591	1.32782	0.566615	0.332185	1.18767	1.21101	1.18343	0.447293
CS76225	Sav-1	Czech republic	7	NA	NA	NA	3	3	3	2	2.75	6	2	3	6	0	8	1	5B	4B	3E	5F	3D	4A	1C	5.09091	1	2.58333	6.25	1.92308	6.35714	1.38462	1.17857	2	1.16129	0.96	0	1.25843	0.722222	1.17857	2.0408	1.16829	1.00782	0.0249486	1.27482	0.809893	1.07216	0.601313	0.227275
CS76226	Se-0	Spain	7	NA	NA	NA	2	2	2	2	2	0	3	8	4	2	1	9	4A	4F	4C	3E	1A	2C	4A	6.69231	2.38462	1.83333	2.90909	4.5	2.15385	4.53846	0	1.25806	4.36364	1.375	0.444444	0.464286	1.98305	0	1.29886	4.37063	1.42282	0.469393	0.480681	2.07072	1.44473	1.4687	0.555116
CS76227	Sha	Tadjikistan	7	NA	NA	NA	2	3	2	2	2.25	8	3	2	3	3	1	4	2A	2F	2C	5F	5A	4A	4E	4.41667	2.92308	1.5	6.25	5.5	6.35714	2.25	1.81132	1.02632	1.33333	0.48	0.545455	0.157303	1.77778	1.81132	1.06711	1.34033	0.527819	0.570403	0.173699	1.86545	1.05088	0.658247	0.248794
CS76228	SLSP-30	U.S.A.	7	NA	NA	NA	2	2	2	2	2	4	1	1	10	3	4	3	2A	2F	2C	5F	4F	3A	4B	4.41667	2.92308	1.5	6.25	3.58333	4.75	1.66667	0.90566	0.342105	0.666667	1.6	0.837209	0.842105	1.8	0.90566	0.382902	0.673663	1.64782	0.862158	0.858501	1.88767	1.0312	0.537904	0.203309
CS76229	Sparta-1	Sweden	7	NA	NA	NA	2	2	2	2	2	1	2	10	0	7	8	1	4D	5D	4F	3D	1A	4C	1B	1.25	1.5	4.18182	1.36364	4.5	3.16667	3.76923	0.8	1.33333	2.3913	0	1.55556	2.52632	0.265306	0.8	1.37413	2.3983	0.0478192	1.5805	2.54271	0.352977	1.29949	0.961733	0.363501
CS76230	Sq-8	U.K.	6	mild	NA	NA	2	3	2	3	2.5	3	2	2	1	NA	3	3	3C	1A	3A	3D	NA	3E	4B	1.83333	3.38462	2.72727	1.36364	NA	2.58333	1.66667	1.63636	0.590909	0.733333	0.733333	NA	1.16129	1.8	1.63636	0.631706	0.740329	0.781153	NA	1.17769	1.88767	1.14248	0.520316	0.212418
CS76231	St-0	Sweden	7	NA	NA	NA	2	2	3	3	2.5	5	2	9	2	0	5	8	5D	4D	5E	3D	1D	3C	1D	5.91667	1.18182	3.5	1.36364	1	2.75	3.23077	0.84507	1.69231	2.57143	1.46667	0	1.81818	2.47619	0.84507	1.7331	2.57842	1.51449	0.0249486	1.83458	2.56386	1.58492	0.914286	0.345568
CS76232	Ste-3	U.S.A.	7	NA	NA	NA	2	2	2	2	2	1	0	3	4	2	1	0	4D	5D	4A	2D	2B	3C	4E	1.25	1.5	5.66667	2.5	1.63636	2.75	0.846154	0.8	0	0.529412	1.6	1.22222	0.363636	0	0.8	0.0407965	0.536408	1.64782	1.24717	0.380032	0.0876712	0.677128	0.597597	0.22587
CS76233	T1040	Sweden	7	NA	NA	NA	3	3	2	1	2.25	8	0	2	3	2	5	5	1E	2E	1C	3D	1A	2B	4A	8.25	1.16667	3.54545	1.36364	4.5	2.91667	4.53846	0.969697	0	0.564103	2.2	0.444444	1.71429	1.10169	0.969697	0.0407965	0.571098	2.24782	0.469393	1.73068	1.18937	1.03126	0.764467	0.288941
CS76234	T1060	Sweden	7	NA	NA	NA	2	2	1	1	1.5	2	0	0	1	2	4	2	2F	2A	2D	3D	5F	2D	4B	4.41667	1.16667	1.33333	1.36364	4.75	2.58333	0.692308	0.45283	0	0	0.733333	0.421053	1.54839	2.88889	0.45283	0.0407965	0.00699591	0.781153	0.446001	1.56478	2.97656	0.895588	1.0575	0.399696
CS76235	T1080	Sweden	7	NA	NA	NA	2	2	1	1	1.5	1	5	0	1	7	7	1	3B	5A	5C	3D	1B	5A	1E	2.61538	3.91667	3.41667	1.36364	2.92308	8.85714	3.46154	0.382353	1.2766	0	0.733333	2.39474	0.790323	0.288889	0.382353	1.31739	0.00699591	0.781153	2.41969	0.806718	0.37656	0.870122	0.799963	0.302357
CS76236	T1110	Sweden	7	NA	NA	NA	2	3	3	3	2.75	9	1	3	0	0	1	4	5B	4B	3E	3D	1C	1B	2E	5.09091	1	2.58333	1.36364	2.27273	6.76923	2	1.76786	1	1.16129	0	0	0.147727	2	1.76786	1.0408	1.16829	0.0478192	0.0249486	0.164123	2.08767	0.900215	0.845476	0.31956
CS76238	T510	Sweden	7	NA	NA	NA	3	3	2	1	2.25	8	0	10	2	1	3	2	1B	2B	1D	3D	2F	1B	4D	7	0.75	4.75	1.36364	2.23077	6.76923	1.38462	1.14286	0	2.10526	1.46667	0.448276	0.443182	1.44444	1.14286	0.0407965	2.11226	1.51449	0.473224	0.459577	1.53212	1.03933	0.739838	0.279633
CS76239	T540	Sweden	7	NA	NA	NA	2	2	2	2	2	1	0	2	1	0	22	4	5B	4B	3E	5D	1E	4F	4B	5.09091	1	2.58333	3.33333	3.33333	8.81818	0.692308	0.196429	0	0.774194	0.3	0	2.49485	5.77778	0.196429	0.0407965	0.781189	0.347819	0.0249486	2.51124	5.86545	1.39541	2.15452	0.814332
CS76240	T620	Sweden	7	NA	NA	NA	2	2	2	2	2	13	5	5	6	3	3	1	1D	2D	1B	5D	4C	1C	4D	5.66667	2.16667	5.66667	3.33333	1.84615	5.45455	1.38462	2.29412	2.30769	0.882353	1.8	1.625	0.55	0.722222	2.29412	2.34849	0.889349	1.84782	1.64995	0.566396	0.809893	1.48657	0.731837	0.276609
CS76242	Ta-0	Czech republic	7	NA	NA	NA	2	2	2	2	2	2	4	4	5	4	4	2	4E	5E	5F	5D	3E	3B	4D	2.90909	1.81818	9.81818	3.33333	2.25	2.15385	1.41667	0.6875	2.2	0.407407	1.5	1.77778	1.85714	1.41176	0.6875	2.2408	0.414403	1.54782	1.80273	1.87354	1.49944	1.43803	0.657525	0.248521
CS76243	Tad01	Sweden	7	NA	NA	NA	2	2	2	2	2	2	1	12	3	4	35	0	3D	1F	3F	5D	4F	5F	5E	1.53846	4.25	3.72727	3.33333	3.58333	15.2222	1.66667	1.3	0.235294	3.21951	0.9	1.11628	2.29927	0	1.3	0.276091	3.22651	0.947819	1.14123	2.31567	0.0876712	1.32785	1.11093	0.419891
CS76244	Tamm-2	Finland	7	NA	NA	NA	2	2	2	2	2	2	1	1	2	3	3	0	3B	5A	5C	5D	5B	3C	5B	2.61538	3.91667	3.41667	3.33333	4	2.75	1.66667	0.764706	0.255319	0.292683	0.6	0.75	1.09091	0	0.764706	0.296116	0.299679	0.647819	0.774949	1.1073	0.0876712	0.568321	0.354818	0.134109
CS76245	TDr-1	Sweden	7	NA	NA	NA	2	2	2	2	2	2	1	2	5	1	5	1	2D	1D	2F	5C	2F	1D	4E	1.33333	1.55556	6.25	5.25	2.23077	5.84615	0.846154	1.5	0.642857	0.32	0.952381	0.448276	0.855263	1.18182	1.5	0.683654	0.326996	1.0002	0.473224	0.871659	1.26949	0.875032	0.420373	0.158886
CS76247	TDr-18	Sweden	7	NA	NA	NA	2	2	2	1	1.75	5	0	2	4	0	2	2	1C	2C	1E	5D	2D	2D	4C	4.33333	0.666667	5.41667	3.33333	1	2.58333	1.33333	1.15385	0	0.369231	1.2	0	0.774194	1.5	1.15385	0.0407965	0.376227	1.24782	0.0249486	0.790589	1.58767	0.745985	0.616782	0.233122
CS76248	TDr-3	Sweden	7	NA	NA	NA	3	3	2	3	2.75	2	2	3	4	1	4	2	4C	5C	4A	5D	4E	2F	4D	2	1.66667	5.66667	3.33333	2.81818	9.38462	1.41667	1	1.2	0.529412	1.2	0.354839	0.42623	1.41176	1	1.2408	0.536408	1.24782	0.379787	0.442625	1.49944	0.906696	0.450582	0.170304
CS76249	TDr-8	Sweden	6	NA	NA	NA	2	NA	2	2	2	9	NA	1	2	2	2	12	4A	NA	4C	5D	1D	4B	5F	6.69231	NA	1.83333	3.33333	1	4.16667	9.33333	1.34483	NA	0.545455	0.6	2	0.48	1.28571	1.34483	NA	0.55245	0.647819	2.02495	0.496396	1.37339	1.0733	0.609024	0.248633
CS76250	Tomegap-2	Sweden	7	NA	NA	NA	2	3	1	2	2	10	1	3	3	6	1	3	5D	4F	5E	5D	2E	4E	2E	5.91667	2.38462	3.5	3.33333	2	3.23077	2	1.69014	0.419355	0.857143	0.9	3	0.309524	1.5	1.69014	0.460151	0.864139	0.947819	3.02495	0.325919	1.58767	1.27154	0.928523	0.350949
CS76251	Tottarp-2	Sweden	6	NA	NA	NA	2	2	NA	2	2	19	1	NA	3	2	7	3	1A	3C	NA	5E	1C	4C	2D	7.91667	1	NA	5.5	2.27273	3.16667	1.15385	2.4	1	NA	0.545455	0.88	2.21053	2.6	2.4	1.0408	NA	0.593274	0.904949	2.22692	2.68767	1.64227	0.896063	0.365816
CS76252	TOU-A1-115	France	7	NA	NA	NA	2	2	2	1	1.75	3	1	5	1	1	3	1	5D	4D	5E	5B	1D	5C	2F	5.91667	1.18182	3.5	4.5	1	5.57143	3	0.507042	0.846154	1.42857	0.222222	1	0.538462	0.333333	0.507042	0.88695	1.43557	0.270041	1.02495	0.554857	0.421005	0.72863	0.407608	0.154061
CS76253	TOU-A1-116	France	6	NA	NA	NA	2	2	2	1	1.75	5	2	1	3	NA	6	0	3F	3A	3D	5B	NA	2B	4B	5.15385	0.7	2.85714	4.5	NA	2.91667	0.692308	0.970149	2.85714	0.35	0.666667	NA	2.05714	0	0.970149	2.89794	0.356996	0.714486	NA	2.07354	0.0876712	1.18346	1.08452	0.442753
CS76254	TOU-A1-12	France	7	NA	NA	NA	2	2	2	2	2	3	2	11	5	1	1	0	4D	5D	4F	5B	1B	2C	4E	1.25	1.5	4.18182	4.5	2.92308	2.15385	0.846154	2.4	1.33333	2.63043	1.11111	0.342105	0.464286	0	2.4	1.37413	2.63743	1.15893	0.367054	0.480681	0.0876712	1.21513	0.998758	0.377495
CS76255	TOU-A1-43	France	7	NA	NA	NA	2	3	2	2	2.25	2	0	0	3	6	3	1	5E	4E	3B	5B	2A	3E	4B	4.08333	1.5	1.46154	4.5	3	2.58333	1.66667	0.489796	0	0	0.666667	2	1.16129	0.6	0.489796	0.0407965	0.00699591	0.714486	2.02495	1.17769	0.687671	0.734626	0.699361	0.264333
CS76256	TOU-A1-62	France	7	NA	NA	NA	2	2	3	2	2.25	1	0	7	5	0	4	1	2C	2C	1E	5B	2E	4C	2B	2.58333	0.666667	5.41667	4.5	2	3.16667	0.909091	0.387097	0	1.29231	1.11111	0	1.26316	1.1	0.387097	0.0407965	1.2993	1.15893	0.0249486	1.27955	1.18767	0.768329	0.591461	0.223551
CS76257	TOU-A1-67	France	5	NA	NA	NA	1	2	NA	NA	1.5	4	0	NA	NA	7	1	14	3F	1A	NA	NA	5F	2B	5F	5.15385	3.38462	NA	NA	4.75	2.91667	9.33333	0.776119	0	NA	NA	1.47368	0.342857	1.5	0.776119	0.0407965	NA	NA	1.49863	0.359253	1.58767	0.852495	0.683	0.305447
CS76258	TOU-A1-96	France	6	NA	NA	NA	3	2	2	2	2.25	6	2	9	1	2	1	NA	5C	5C	5B	5B	1C	4C	NA	7.16667	1.66667	3.66667	4.5	2.27273	3.16667	NA	0.837209	1.2	2.45455	0.222222	0.88	0.315789	NA	0.837209	1.2408	2.46154	0.270041	0.904949	0.332185	NA	1.00779	0.801009	0.32701
CS76259	TOU-C-3	France	6	NA	NA	NA	2	2	2	2	2	2	1	2	8	NA	6	0	2B	1B	1A	5B	NA	2A	1C	1.58333	0.916667	6.61538	4.5	NA	4.38462	1.38462	1.26316	1.09091	0.302326	1.77778	NA	1.36842	0	1.26316	1.13171	0.309321	1.8256	NA	1.38482	0.0876712	1.00038	0.667184	0.272377
CS76260	TOU-E-11	France	7	NA	NA	NA	2	2	2	2	2	6	0	5	11	0	1	1	3A	3F	3D	5A	3D	3B	1B	6.16667	2.25	2.85714	8.75	1.92308	2.15385	3.76923	0.972973	0	1.75	1.25714	0	0.464286	0.265306	0.972973	0.0407965	1.757	1.30496	0.0249486	0.480681	0.352977	0.704905	0.660345	0.249587
CS76261	TOU-H-12	France	6	NA	NA	NA	2	2	1	2	1.75	22	3	2	1	0	2	NA	5F	3E	4E	5B	2D	3C	NA	13.5833	1.5	3.08333	4.5	1	2.75	NA	1.61963	2	0.648649	0.222222	0	0.727273	NA	1.61963	2.0408	0.655645	0.270041	0.0249486	0.743668	NA	0.892455	0.783027	0.319669
CS76262	TOU-H-13	France	6	NA	NA	NA	3	3	2	2	2.5	1	0	0	8	9	2	NA	4F	4A	4D	5B	1F	3A	NA	3.45455	1.08333	1.08333	4.5	4.64286	4.75	NA	0.289474	0	0	1.77778	1.93846	0.421053	NA	0.289474	0.0407965	0.00699591	1.8256	1.96341	0.437448	NA	0.76062	0.893688	0.364847
CS76263	TOU-I-17	France	7	NA	NA	NA	1	2	2	2	1.75	0	2	12	15	1	2	2	2D	1D	2F	1A	4C	2F	4F	1.33333	1.55556	6.25	7.38462	1.84615	9.38462	2.83333	0	1.28571	1.92	2.03125	0.541667	0.213115	0.705882	0	1.32651	1.927	2.07907	0.566615	0.22951	0.793554	0.988894	0.811742	0.30681
CS76264	TOU-I-2	France	5	NA	NA	NA	2	2	2	NA	2	7	1	1	NA	5	NA	3	1B	2B	1D	NA	2F	NA	2F	7	0.75	4.75	NA	2.23077	NA	3	1	1.33333	0.210526	NA	2.24138	NA	1	1	1.37413	0.217522	NA	2.26633	NA	1.08767	1.18913	0.739031	0.330505
CS76265	TOU-I-6	France	7	NA	NA	NA	2	3	2	2	2.25	5	2	1	3	5	8	3	2F	2A	2D	1A	1E	5F	1C	4.41667	1.16667	1.33333	7.38462	3.33333	15.2222	1.38462	1.13208	1.71429	0.75	0.40625	1.5	0.525547	2.16667	1.13208	1.75508	0.756996	0.454069	1.52495	0.541943	2.25434	1.20278	0.672756	0.254278
CS76266	TOU-J-3	France	7	NA	NA	NA	2	3	2	1	2	15	3	2	3	3	1	1	5A	3B	4B	1A	4B	2D	4C	9.1	1.54545	1.5	7.38462	2.63636	2.58333	1.33333	1.64835	1.94118	1.33333	0.40625	1.13793	0.387097	0.75	1.64835	1.98197	1.34033	0.454069	1.16288	0.403492	0.837671	1.1184	0.592885	0.224089
CS76267	TOU-K-3	France	7	NA	NA	NA	3	3	2	2	2.5	5	2	3	12	3	1	4	3C	1A	3A	1A	2E	4B	4F	1.83333	3.38462	2.72727	7.38462	2	4.16667	2.83333	2.72727	0.590909	1.1	1.625	1.5	0.24	1.41176	2.72727	0.631706	1.107	1.67282	1.52495	0.256396	1.49944	1.34565	0.798422	0.301775
CS76268	Ts-1	Spain	7	NA	NA	NA	3	3	3	3	3	4	2	2	15	1	1	0	5E	4E	3B	1A	3C	1C	1D	4.08333	1.5	1.46154	7.38462	1.41667	5.45455	3.23077	0.979592	1.33333	1.36842	2.03125	0.705882	0.183333	0	0.979592	1.37413	1.37542	2.07907	0.730831	0.199729	0.0876712	0.975206	0.705531	0.266666
CS76269	UduI1-34	Czech republic	7	NA	NA	NA	2	1	2	1	1.5	2	1	1	4	2	3	0	4C	5C	5A	1A	2D	4B	4B	2	1.66667	3.75	7.38462	1	4.16667	0.692308	1	0.6	0.266667	0.541667	2	0.72	0	1	0.640796	0.273663	0.589486	2.02495	0.736396	0.0876712	0.764709	0.631128	0.238544
CS76270	UKID101	U.K.	7	NA	NA	NA	2	3	2	2	2.25	6	1	2	5	2	4	2	2F	2A	2D	2A	3E	5B	2A	4.41667	1.16667	1.33333	2.66667	2.25	6.75	2.30769	1.35849	0.857143	1.5	1.875	0.888889	0.592593	0.866667	1.35849	0.897939	1.507	1.92282	0.913837	0.608988	0.954338	1.1662	0.450298	0.170197
CS76272	UKID37	U.K.	7	NA	NA	NA	2	2	2	2	2	2	2	12	1	2	0	2	3E	5F	5D	2A	1D	4C	2C	1.84615	5.09091	3.25	2.66667	1	3.16667	1.38462	1.08333	0.392857	3.69231	0.375	2	0	1.44444	1.08333	0.433654	3.6993	0.422819	2.02495	0.0163955	1.53212	1.31608	1.26154	0.476816
CS76273	UKID48	U.K.	7	NA	NA	NA	3	2	3	2	2.5	2	1	1	1	8	5	6	4F	4A	4D	2A	5A	5D	1D	3.45455	1.08333	1.08333	2.66667	5.5	5.75	3.23077	0.578947	0.923077	0.923077	0.375	1.45455	0.869565	1.85714	0.578947	0.963873	0.930073	0.422819	1.47949	0.885961	1.94481	1.02943	0.523792	0.197975
CS76274	UKID80	U.K.	7	NA	NA	NA	2	2	2	2	2	4	0	2	3	2	4	4	4D	5D	4F	2A	5A	4E	4A	1.25	1.5	4.18182	2.66667	5.5	3.23077	2.91667	3.2	0	0.478261	1.125	0.363636	1.2381	1.37143	3.2	0.0407965	0.485257	1.17282	0.388585	1.25449	1.4591	1.14301	1.04571	0.395243
CS76275	UKNW06-059	U.K.	7	NA	NA	NA	2	2	2	2	2	2	3	1	1	4	5	2	5E	4E	3B	2A	5B	5B	5D	4.08333	1.5	1.46154	2.66667	4	6.75	3.33333	0.489796	2	0.684211	0.375	1	0.740741	0.6	0.489796	2.0408	0.691206	0.422819	1.02495	0.757136	0.687671	0.873482	0.550328	0.208004
CS76276	UKNW06-060	U.K.	7	NA	NA	NA	2	2	2	1	1.75	14	0	2	1	1	5	3	1E	2E	1C	2A	1D	4E	1B	8.25	1.16667	3.54545	2.66667	1	3.23077	3.76923	1.69697	0	0.564103	0.375	1	1.54762	0.795918	1.69697	0.0407965	0.571098	0.422819	1.02495	1.56401	0.88359	0.88632	0.60066	0.227028
CS76277	UKNW06-386	U.K.	7	NA	NA	NA	1	2	2	2	1.75	1	0	2	2	2	1	4	5E	4E	3B	2A	1E	2D	5F	4.08333	1.5	1.46154	2.66667	3.33333	2.58333	9.33333	0.244898	0	1.36842	0.75	0.6	0.387097	0.428571	0.244898	0.0407965	1.37542	0.797819	0.624949	0.403492	0.516243	0.571945	0.43204	0.163296
CS76278	UKNW06-436	U.K.	7	NA	NA	NA	3	2	2	2	2.25	6	0	4	4	7	4	1	3F	3A	3D	2A	2F	3A	4E	5.15385	0.7	2.85714	2.66667	2.23077	4.75	2.25	1.16418	0	1.4	1.5	3.13793	0.842105	0.444444	1.16418	0.0407965	1.407	1.54782	3.16288	0.858501	0.532116	1.24476	0.992508	0.375133
CS76279	UKNW06-460	U.K.	7	NA	NA	NA	2	3	2	2	2.25	4	2	0	10	0	0	1	1E	2E	1C	1A	1C	2C	4C	8.25	1.16667	3.54545	7.38462	2.27273	2.15385	1.66667	0.484848	1.71429	0	1.35417	0	0	0.6	0.484848	1.75508	0.00699591	1.40199	0.0249486	0.0163955	0.687671	0.625418	0.709078	0.268006
CS76280	UKSE06-062	U.K.	7	NA	NA	NA	2	2	2	2	2	5	2	1	6	0	1	0	5D	4D	5E	2A	2C	2D	1C	5.91667	1.18182	3.5	2.66667	1	2.58333	1.38462	0.84507	1.69231	0.285714	2.25	0	0.387097	0	0.84507	1.7331	0.29271	2.29782	0.0249486	0.403492	0.0876712	0.812117	0.879188	0.332302
CS76281	UKSE06-192	U.K.	7	NA	NA	NA	2	2	3	2	2.25	3	8	10	4	0	6	4	3E	5F	5D	2A	4C	5D	1B	1.84615	5.09091	3.25	2.66667	1.84615	5.75	3.76923	1.625	1.57143	3.07692	1.5	0	1.04348	1.06122	1.625	1.61223	3.08392	1.54782	0.0249486	1.05987	1.1489	1.44324	0.913739	0.345361
CS76282	UKSE06-272	U.K.	7	NA	NA	NA	2	2	2	1	1.75	5	2	4	3	4	6	0	1B	2B	1D	2A	3A	3A	4B	7	0.75	4.75	2.66667	2.3	4.75	1.66667	0.714286	2.66667	0.842105	1.125	1.73913	1.26316	0	0.714286	2.70746	0.849101	1.17282	1.76408	1.27955	0.0876712	1.225	0.835628	0.315838
CS76283	UKSE06-278	U.K.	7	NA	NA	NA	2	2	1	2	1.75	1	0	2	3	0	3	6	3E	5F	5D	4E	3B	4E	2E	1.84615	5.09091	3.25	1.75	2	3.23077	2	0.541667	0	0.615385	1.71429	0	0.928571	3	0.541667	0.0407965	0.622381	1.7621	0.0249486	0.944967	3.08767	1.00351	1.09282	0.413048
CS76284	UKSE06-349	U.K.	7	NA	NA	NA	2	2	2	2	2	5	4	2	0	1	5	0	1A	3C	2B	4E	1D	2A	4B	7.91667	1	1.09091	1.75	1	4.38462	0.692308	0.631579	4	1.83333	0	1	1.14035	0	0.631579	4.0408	1.84033	0.0478192	1.02495	1.15675	0.0876712	1.26141	1.37684	0.520397
CS76285	UKSE06-351	U.K.	7	NA	NA	NA	2	2	2	2	2	4	0	0	2	0	6	0	4F	4A	4D	4E	2D	5D	4C	3.45455	1.08333	1.08333	1.75	1	5.75	1.33333	1.15789	0	0	1.14286	0	1.04348	0	1.15789	0.0407965	0.00699591	1.19068	0.0249486	1.05987	0.0876712	0.509837	0.587686	0.222125
CS76286	UKSE06-414	U.K.	7	NA	NA	NA	2	2	1	2	1.75	7	0	1	2	4	0	6	5B	4B	3E	4E	3F	5E	1F	5.09091	1	2.58333	1.75	3.23077	4.28571	6.30769	1.375	0	0.387097	1.14286	1.2381	0	0.95122	1.375	0.0407965	0.394093	1.19068	1.26304	0.0163955	1.03889	0.759842	0.591415	0.223534
CS76287	UKSE06-429	U.K.	7	NA	NA	NA	2	2	2	2	2	0	2	7	3	0	2	3	2E	1E	2F	4E	2E	1E	1A	2.08333	2.08333	6.25	1.75	2	6.33333	4	0	0.96	1.12	1.71429	0	0.315789	0.75	0	1.0008	1.127	1.7621	0.0249486	0.332185	0.837671	0.726386	0.644972	0.243776
CS76288	UKSE06-466	U.K.	7	NA	NA	NA	2	3	2	2	2.25	16	1	6	3	0	4	1	5C	4C	5B	4E	3D	4A	1D	7.16667	1.41667	3.66667	1.75	1.92308	6.35714	3.23077	2.23256	0.705882	1.63636	1.71429	0	0.629213	0.309524	2.23256	0.746679	1.64336	1.7621	0.0249486	0.645609	0.397195	1.06464	0.815325	0.308164
CS76289	UKSE06-482	U.K.	7	NA	NA	NA	2	3	3	2	2.5	5	1	1	2	1	2	8	1E	2E	1C	4E	1C	2C	1B	8.25	1.16667	3.54545	1.75	2.27273	2.15385	3.76923	0.606061	0.857143	0.282051	1.14286	0.44	0.928571	2.12245	0.606061	0.897939	0.289047	1.19068	0.464949	0.944967	2.21012	0.943394	0.637532	0.240965
CS76290	UKSE06-520	U.K.	7	NA	NA	NA	2	2	2	2	2	1	1	4	5	4	7	8	2E	1E	1F	5F	3B	1A	4A	2.08333	2.08333	11.25	6.25	2	6.75	2.91667	0.48	0.48	0.355556	0.8	2	1.03704	2.74286	0.48	0.520796	0.362551	0.847819	2.02495	1.05343	2.83053	1.16001	0.926869	0.350324
CS76291	UKSE06-628	U.K.	7	NA	NA	NA	2	1	2	2	1.75	2	1	20	2	2	6	1	2B	1B	1A	4E	2E	5A	2D	1.58333	0.916667	6.61538	1.75	2	8.85714	1.15385	1.26316	1.09091	3.02326	1.14286	1	0.677419	0.866667	1.26316	1.13171	3.03025	1.19068	1.02495	0.693815	0.954338	1.32698	0.773833	0.292481
CS76292	UKSW06-202	U.K.	7	NA	NA	NA	2	2	2	2	2	0	1	11	0	2	1	26	2E	1E	1F	4E	5F	2C	5F	2.08333	2.08333	11.25	1.75	4.75	2.15385	9.33333	0	0.48	0.977778	0	0.421053	0.464286	2.78571	0	0.520796	0.984774	0.0478192	0.446001	0.480681	2.87339	0.76478	0.986188	0.372744
CS76293	Ull2-3	Sweden	7	NA	NA	NA	3	2	2	2	2.25	5	1	2	2	1	4	2	5E	4E	3B	4E	2B	5F	4C	4.08333	1.5	1.46154	1.75	1.63636	15.2222	1.33333	1.22449	0.666667	1.36842	1.14286	0.611111	0.262774	1.5	1.22449	0.707463	1.37542	1.19068	0.63606	0.279169	1.58767	1.00014	0.467382	0.176654
CS76295	Ull3-4	Sweden	6	NA	NA	NA	2	2	2	2	2	3	1	7	2	6	5	NA	5C	5C	5B	4E	1C	1B	NA	7.16667	1.66667	3.66667	1.75	2.27273	6.76923	NA	0.418605	0.6	1.90909	1.14286	2.64	0.738636	NA	0.418605	0.640796	1.91609	1.19068	2.66495	0.755032	NA	1.26436	0.866646	0.353807
CS76296	Uod-7	Austria	7	NA	NA	NA	2	2	2	2	2	3	8	7	0	0	8	3	3C	1A	3A	4D	1C	1B	4C	1.83333	3.38462	2.72727	2.25	2.27273	6.76923	1.66667	1.63636	2.36364	2.56667	0	0	1.18182	1.8	1.63636	2.40443	2.57366	0.0478192	0.0249486	1.19821	1.88767	1.39616	1.036	0.391573
CS76297	Van-0	Canada	7	NA	NA	NA	2	2	2	2	2	0	14	1	4	2	2	4	3E	5F	5D	4D	2E	3D	4B	1.84615	5.09091	3.25	2.25	2	2.30769	1.66667	0	2.75	0.307692	1.77778	1	0.866667	2.4	0	2.7908	0.314688	1.8256	1.02495	0.883062	2.48767	1.33239	1.06554	0.402737
CS76298	Var2-1	Sweden	6	NA	NA	NA	2	2	NA	2	2	11	2	NA	3	1	8	1	1E	2A	NA	3D	2A	2D	4A	8.25	1.16667	NA	1.36364	3	2.58333	2.91667	1.33333	1.71429	NA	2.2	0.333333	3.09677	0.342857	1.33333	1.75508	NA	2.24782	0.358282	3.11317	0.430528	1.5397	1.06698	0.435593
CS76299	VOU-1	France	7	NA	NA	NA	2	3	3	2	2.5	8	0	13	0	1	9	1	1D	2D	1B	4D	2E	5D	2B	5.66667	2.16667	5.66667	2.25	2	5.75	0.909091	1.41176	0	2.29412	0	0.5	1.56522	1.1	1.41176	0.0407965	2.30111	0.0478192	0.524949	1.58161	1.18767	1.01368	0.845283	0.319487
CS76300	VOU-2	France	7	NA	NA	NA	3	2	3	2	2.5	0	1	7	1	1	3	1	3D	1F	3F	4D	1A	3B	5B	1.53846	4.25	3.72727	2.25	4.5	2.15385	1.66667	0	0.235294	1.87805	0.444444	0.222222	1.39286	0.6	0	0.276091	1.88504	0.492264	0.247171	1.40925	0.687671	0.713928	0.68606	0.259306
CS76301	Wei-0	Switzerland	7	NA	NA	NA	3	3	3	2	2.75	2	0	19	4	2	2	1	1C	2C	1E	5E	2E	4E	2E	4.33333	0.666667	5.41667	5.5	2	3.23077	2	0.461538	0	3.50769	0.727273	1	0.619048	0.5	0.461538	0.0407965	3.51469	0.775092	1.02495	0.635443	0.587671	1.00574	1.14656	0.433358
CS76302	Wil-1	Russia	7	NA	NA	NA	2	2	2	2	2	2	4	1	5	0	2	4	3E	5F	5D	5E	4F	5C	5F	1.84615	5.09091	3.25	5.5	3.58333	5.57143	9.33333	1.08333	0.785714	0.307692	0.909091	0	0.358974	0.428571	1.08333	0.826511	0.314688	0.95691	0.0249486	0.37537	0.516243	0.585429	0.383053	0.14478
CS76303	Ws-0	Russia	7	NA	NA	NA	2	2	2	2	2	2	2	0	9	2	1	0	2A	2F	2C	5E	2C	3D	2D	4.41667	2.92308	1.5	5.5	1	2.30769	1.15385	0.45283	0.684211	0	1.63636	2	0.433333	0	0.45283	0.725007	0.00699591	1.68418	2.02495	0.449729	0.0876712	0.775909	0.78138	0.295334
CS76304	Wt-5	Germany	6	NA	NA	NA	2	NA	2	2	2	0	NA	5	9	0	6	3	4D	NA	4F	5E	1D	1E	1B	1.25	NA	4.18182	5.5	1	6.33333	3.76923	0	NA	1.19565	1.63636	0	0.947368	0.795918	0	NA	1.20265	1.68418	0.0249486	0.963764	0.88359	0.793189	0.666054	0.271915
CS76305	Yo-0	U.S.A.	7	NA	7.49	3.81	2	2	2	2	2	4	1	3	2	7	10	2	5F	3E	4E	4D	4F	1D	1B	13.5833	1.5	3.08333	2.25	3.58333	5.84615	3.76923	0.294479	0.666667	0.972973	0.888889	1.95349	1.71053	0.530612	0.294479	0.707463	0.979969	0.936708	1.97844	1.72692	0.618283	1.03461	0.607018	0.229431
CS76306	Zdr-6	Czech republic	7	NA	NA	NA	2	2	3	2	2.25	3	1	0	6	10	2	1	3F	3A	3D	5E	1A	1C	4D	5.15385	0.7	2.85714	5.5	4.5	5.45455	1.38462	0.58209	1.42857	0	1.09091	2.22222	0.366667	0.722222	0.58209	1.46937	0.00699591	1.13873	2.24717	0.383062	0.809893	0.948187	0.747624	0.282575
CS76307	ZdrI2-24	Czech republic	7	NA	NA	NA	2	2	2	3	2.25	1	0	20	2	3	3	0	2B	1B	1A	5D	3C	3E	4E	1.58333	0.916667	6.61538	3.33333	1.41667	2.58333	0.846154	0.631579	0	3.02326	0.6	2.11765	1.16129	0	0.631579	0.0407965	3.03025	0.647819	2.1426	1.17769	0.0876712	1.10834	1.10973	0.419439
CS76308	ZdrI2-25	Czech republic	7	NA	NA	NA	2	2	2	2	2	3	2	3	8	4	3	6	3E	1E	5D	5E	3B	2B	4A	1.84615	2.08333	3.25	5.5	2	2.91667	4.53846	1.625	0.96	0.923077	1.45455	2	1.02857	1.32203	1.625	1.0008	0.930073	1.50236	2.02495	1.04497	1.40971	1.36255	0.397531	0.150253
											Total # eggs:	1699	622	1273	1226	951	1879	850														Total # eggs:	350.751	336.441	348.297	333.978	342	345	320
																																Difference # eggs (%):	100	95.9204	99.3004	95.2181	97.5051	98.3604	91.2329
																																Correction factor # eggs:	1	0.959204	0.993004	0.952181	0.975051	0.983604	0.912329
																																	1	0.959204	0.993004	0.952181	0.975051	0.983604	0.912329
* Col-0 data exp. 1-4
Exp. 1
Accession	Name	Origin	Plant size	Raw egg count			Cage position	Cage position correction factor	Cage position corrected data
CS76113	Col-0	U.S.A.	1	0			2B	2.08333	0
CS76113	Col-0	U.S.A.	1	2			2C	1.33333	1.5
CS76113	Col-0	U.S.A.	1	1			3D	1.83333	0.545455
CS76113	Col-0	U.S.A.	3	11			4A	3.45455	3.18421
CS76113	Col-0	U.S.A.	1	3			4D	2	1.5
CS76113	Col-0	U.S.A.	1	3			4F	6.69231	0.448276
CS76113	Col-0	U.S.A.	1	2			5A	13.5833	0.147239
CS76113	Col-0	U.S.A.	1	3			5A	13.5833	0.220859
CS76113	Col-0	U.S.A.	1	0			5F	9.1	0
								Average:	0.838449
Exp. 2
Accession	Name	Origin	Plant size	Raw egg count			Cage position	Cage position correction factor	Cage position corrected data
CS76113	Col-0	U.S.A.	2	18			1F	3.38462	5.31818
CS76113	Col-0	U.S.A.	1	3			2C	2.16667	1.38462
CS76113	Col-0	U.S.A.	2	2			3A	2.25	0.888889
CS76113	Col-0	U.S.A.	1	0			3C	1.45455	0
CS76113	Col-0	U.S.A.	2	1			3E	1.54545	0.647059
CS76113	Col-0	U.S.A.	2	6			4A	2.38462	2.51613
CS76113	Col-0	U.S.A.	1	3			4D	1.41667	2.11765
CS76113	Col-0	U.S.A.	3	10			5A	5.09091	1.96429
CS76113	Col-0	U.S.A.	2	4			5C	1.5	2.66667
								Average	1.94483
Exp. 3
Accession	Name	Origin	Plant size	Raw egg count			Cage position	Cage position correction factor	Cage position corrected data
CS76113	Col-0	U.S.A.	2	22			1A	11.25	1.95556
CS76113	Col-0	U.S.A.	2	4			1C	4.75	0.842105
CS76113	Col-0	U.S.A.	2	0			1D	3.54545	0
CS76113	Col-0	U.S.A.	2	3			1F	6.61538	0.453488
CS76113	Col-0	U.S.A.	2	1			2F	3.25	0.307692
CS76113	Col-0	U.S.A.	2	1			3F	2.72727	0.366667
CS76113	Col-0	U.S.A.	2	2			4B	3.08333	0.648649
CS76113	Col-0	U.S.A.	2	3			4B	3.08333	0.972973
CS76113	Col-0	U.S.A.	2	1			4E	1.5	0.666667
CS76113	Col-0	U.S.A.	2	0			4E	1.5	0
CS76113	Col-0	U.S.A.	2	14			5A	9.81818	1.42593
CS76113	Col-0	U.S.A.	2	0			5F	3.75	0
								Average:	0.636644
Exp. 4
Accession	Name	Origin	Plant size	Raw egg count			Cage position	Cage position correction factor	Cage position corrected data
CS76113	Col-0	U.S.A.	3	16			1A	6.08333	2.63014
CS76113	Col-0	U.S.A.	3	14			1B	5.41667	2.58462
CS76113	Col-0	U.S.A.	2	7			1B	5.41667	1.29231
CS76113	Col-0	U.S.A.	3	5			1C	2.91667	1.71429
CS76113	Col-0	U.S.A.	3	14			1F	7.38462	1.89583
CS76113	Col-0	U.S.A.	3	6			2A	3.53846	1.69565
CS76113	Col-0	U.S.A.	3	1			2A	3.53846	0.282609
CS76113	Col-0	U.S.A.	3	2			2B	2.41667	0.827586
CS76113	Col-0	U.S.A.	3	1			3C	1.36364	0.733333
CS76113	Col-0	U.S.A.	3	7			4F	3.72727	1.87805
CS76113	Col-0	U.S.A.	3	8			5E	4.5	1.77778
CS76113	Col-0	U.S.A.	3	14			5F	8.75	1.6
								Average	1.57602
[truncated: 1 more columns]

## Sheet: Table S3
Supplemental Table S3: Input data for GWAS.
GWA mapping was performed using the setup-normalized and transformed average number of eggs deposited per plant (n=7) of 346 accessions.
The normalized average number of eggs per plant was defined as arcsin√(square root((average number of eggs per plant)/6).
Accession	Name	Average number of eggs per plant
CS22689	RRS-10	1.2139
CS28007	Aa-0	0.94439
CS28013	Alst-1	0.50666
CS28014	Amel-1	1.16349
CS28017	An-2	0.998591
CS28018	Ang-0	0.523445
CS28049	Ann-1	0.688145
CS28051	Arby-1	0.934871
CS28053	Ba-1	1.19819
CS28054	Baa-1	0.737225
CS28063	Be-1	0.957453
CS28064	Benk-1	0.560013
CS28090	Blh-2	0.49699
CS28091	Boot-1	0.679441
CS28097	Bs-2	0.557214
CS28099	Bsch-0	0.835357
CS28108	Bu-8	0.933806
CS28128	Ca-0	0.581341
CS28133	Cha-0	0.40595
CS28135	Chat-1	0.772747
CS28140	CIBC2	0.674327
CS28141	CIBC4	0.662111
CS28142	CIBC5	0.802527
CS28158	Cit-0	0.798054
CS28163	Co-2	1.10694
CS28165	Co-4	0.422635
CS28181	Cold Spring Harbor Lab-5	0.412353
CS28193	Com-1	0.867533
CS28200	Da-0	0.264412
CS28201	Da(1)-12	0.60865
CS28202	Db-0	0.433931
CS28208	Di-1	1.42646
CS28210	Do-0	0.698667
CS28214	Dra-2	0.325434
CS28217	Ede-1	0.907553
CS28236	Ep-0	0.836121
CS28241	Es-0	0.606199
CS28243	Est-0	1.14072
CS28252	Fi-1	0.81456
CS28268	Fr-4	0.989026
CS28274	Ga-2	0.754536
CS28277	Ge-1	0.374716
CS28279	Gel-1	0.492062
CS28280	Gie-0	0.272245
CS28282	Gö-0	0.805775
CS28326	Gr-5	0.594485
CS28332	Gü-1	0.852552
CS28336	Ha-0	0.635589
CS28343	Hau-0	0.507436
CS28344	Hey-1	0.922079
CS28345	Hh-0	0.533733
CS28350	Hn-0	0.953197
CS28364	Je-0	0.858208
CS28369	Jl-3	0.504527
CS28373	Jm-1	1.48035
CS28382	Kelsterbach -2	1.01615
CS28394	Kl-5	0.837082
CS28395	Kn-0	0.529232
CS28407	Knox-11	1.08931
CS28419	Kr-0	0.573605
CS28420	Kro-0	1.76533
CS28423	Krot-2	0.442331
CS28454	Li-3	0.656286
CS28457	Li-5:2	0.725841
CS28459	Li-6	0.578356
CS28461	Li-7	0.576064
CS28490	Mc-0	0.689575
CS28492	Mh-0	0.230979
CS28495	Mnz-0	0.904078
CS28510	N4	0.830112
CS28513	N7	0.807552
CS28527	Nc-1	1.02387
CS28550	NFC20	0.649581
CS28564	No-0	0.525919
CS28568	Nok-1	0.529085
CS28573	Nw-0	0.84414
CS28575	Nw-2	1.17073
CS28578	Nz1	0.624012
CS28580	Ob-1	0.953378
CS28583	Old-1	1.50078
CS28587	Or-0	0.746385
CS28595	Pa-2	0.77601
CS28610	PHW-10	1.11908
CS28613	PHW-13	1.15064
CS28614	PHW-14	0.656944
CS28620	PHW-20	0.648799
CS28622	PHW-22	0.383792
CS28626	PHW-26	1.24865
CS28628	PHW-28	0.880041
CS28631	PHW-31	0.659188
CS28633	PHW-33	0.688109
CS28635	PHW-35	0.168411
CS28636	PHW-36	0.720265
CS28637	PHW-37	0.917548
CS28640	Pla-0	0.665663
CS28645	Pn-0	0.651326
CS28650	Pog-0	0.544838
CS28651	Pr-0	0.342057
CS28663	PUZ24	0.420268
CS28685	Rhen-1	0.659185
CS28692	Rou-0	0.5603
CS28713	RRS-7	0.605026
CS28720	S96	0.584335
CS28724	Sapporo-0	0.339279
CS28725	Sav-0	0.634684
CS28729	Sei-0	0.561828
CS28732	Sg-1	0.519899
CS28734	Sh-0	0.652898
CS28739	Si-0	0.427229
CS28743	Sp-0	1.06437
CS28750	Ste-0	1.33934
CS28758	Tha-1	0.839723
CS28759	Ting-1	0.422861
CS28760	Tiv-1	1.25461
CS28779	Tscha-1	0.465416
CS28780	Tsu-0	1.23625
CS28786	Ty-0	0.638855
CS28787	Uk-1	1.24193
CS28788	Uk-2	0.506988
CS28795	Utrecht	1.06235
CS28800	Ven-1	0.324213
CS28804	Wa-1	0.651881
CS28808	Wag-3	0.595032
CS28809	Wag-4	1.00246
CS28810	Wag-5	0.432572
CS28812	WAR	0.431904
CS28814	Wc-2	0.67226
CS28822	Wl-0	0.581181
CS28823	Ws	0.850629
CS28833	Wt-3	0.572961
CS28847	Zu-1	0.409843
CS28848	Ors-1	1.49801
CS28849	Ors-2	0.423365
CS76083	11ME1.32	0.800262
CS76084	11PNA4.101	0.686131
CS76085	328PNA054	1.20345
CS76086	627ME-4Y1	0.798459
CS76087	Ag-0	1.06318
CS76088	Alc-0	0.783668
CS76089	ALL1-2	0.222631
CS76090	ALL1-3	0.405633
CS76091	An-1	0.615199
CS76092	App1-16	1.28885
CS76093	Ba1-2	0.817287
CS76094	Bay-0	0.779502
CS76096	Bg2	0.956988
CS76097	Bla-1	1.25139
CS76098	Blh-1	0.623421
CS76099	Bor-1	0.311973
CS76100	Bor-4	0.422845
CS76101	Br-0	0.347912
CS76102	Bro1-6	0.426571
CS76103	Bu-0	0.505566
CS76104	BUI	0.743883
CS76105	Bur-0	0.597715
CS76106	C24	1.03383
CS76107	CAM-16	0.914035
CS76108	CAM-61	0.536049
CS76109	Can-0	0.706479
CS76110	Cen-0	0.611751
CS76111	CIBC17	0.657683
CS76112	CLE-6	0.509815
CS76113	Col-0	0.71177
CS76115	CUR-3	0.524992
CS76116	Cvi-0	0.544223
CS76119	DraIV1-14	0.851554
CS76120	DraIV1-5	0.772476
CS76121	DraIV1-7	1.4917
CS76122	DraIV6-16	0.699433
CS76123	DraIV6-35	0.882017
CS76124	Duk	0.720632
CS76125	Eden-2	0.156628
CS76126	Edi-0	0.605557
CS76127	Est-1	0.595993
CS76128	Fab-4	1.55936
CS76129	Fei-0	0.742053
CS76131	Fja1-2	0.487685
CS76132	Fja1-5	0.72701
CS76133	Ga-0	0.875437
CS76134	Gd-1	0.583932
CS76135	Ge-0	0.510348
CS76136	Goettingen-7	0.741544
CS76137	Gr-1	0.662318
CS76138	Gul1-2	0.610028
CS76139	Gy-0	0.889173
CS76140	Hi-0	1.39347
CS76141	Hod	0.730707
CS76142	Hov4-1	1.03054
CS76143	Hovdala-2	0.693645
CS76144	HR5	0.642062
CS76145	Hs-0	1.05109
CS76146	HSm	0.539081
CS76147	In-0	0.596389
CS76148	JEA	1.59385
CS76149	Ka-0	1.41609
CS76150	Kas-2	0.498032
CS76151	KBS-Mac-8	0.594108
CS76152	Kelsterbach -4	1.04456
CS76153	Kin-0	0.825457
CS76154	Knox-18	0.468667
CS76155	PHW-3	0.817988
CS76156	Kulturen-1	0.752988
CS76157	LAC-3	0.767841
CS76158	LAC-5	0.966595
CS76159	Lc-0	0.390459
CS76160	LDV-14	0.695615
CS76161	LDV-25	0.693376
CS76162	LDV-34	1.0089
CS76163	LDV-58	0.686524
CS76165	LI-OF-095	1.14569
CS76166	Liarum	0.395774
CS76167	Lillo-1	0.98043
CS76168	Lip-0	0.204928
CS76169	Lis-1	0.709708
CS76170	Lis-2	0.719711
CS76171	PHW-33	1.05156
CS76172	LL-0	0.56794
CS76173	Lm-2	0.616455
CS76174	Lom1-1	1.19191
CS76175	Lov-5	1.14603
CS76176	Lp2-2	0.708536
CS76177	Lp2-6	0.543761
CS76179	Lz-0	0.834568
CS76180	Map-42	0.549235
CS76181	MIB-15	1.65222
CS76182	MIB-22	0.576497
CS76183	MIB-28	0.916914
CS76184	MIB-84	0.559829
CS76185	MNF-Che-2	0.409592
CS76186	MNF-Jac-32	0.259632
CS76187	MNF-Pot-48	0.802453
CS76188	MNF-Pot-68	1.11267
CS76189	MOG-37	1.44409
CS76190	Mr-0	0.910168
CS76191	Mrk-0	0.620781
CS76192	Mt-0	1.04515
CS76193	Mz-0	0.854899
CS76194	N13	0.430224
CS76195	Na-1	0.477018
CS76196	NC-6	0.832646
CS76197	Nd-1	0.881599
CS76198	NFA-10	0.661202
CS76199	NFA-8	1.27959
CS76200	Omo2-1	0.659074
CS76201	Or-1	0.432192
CS76202	Ost-0	0.199334
CS76203	Oy-0	0.329052
CS76205	PAR-3	0.601954
CS76206	PAR-4	0.645384
CS76207	PAR-5	0.330392
CS76208	Paw-3	1.17057
CS76209	Pent-1	1.4715
CS76210	Per-1	1.25979
CS76211	Petergof	0.698046
CS76212	PHW-34	0.472921
CS76213	Pna-17	0.690363
CS76214	Pro-0	1.04132
CS76215	Pu2-23	0.441392
CS76216	Ra-0	0.437524
CS76217	Rak-2	1.2594
CS76218	Rennes-1	0.609155
CS76219	Rev-2	0.168281
CS76220	Rmx-A180	0.478873
CS76221	ROM-1	1.29167
CS76222	Rsch-4	0.805372
CS76223	Sanna-2	0.429725
CS76224	Sap-0	1.18343
CS76225	Sav-1	0.601313
CS76226	Se-0	1.4687
CS76227	Sha	0.658247
CS76228	SLSP-30	0.537904
CS76229	Sparta-1	0.961733
CS76230	Sq-8	0.520316
CS76231	St-0	0.914286
CS76232	Ste-3	0.597597
CS76233	T1040	0.764467
CS76234	T1060	1.0575
CS76235	T1080	0.799963
CS76236	T1110	0.845476
CS76238	T510	0.739838
CS76239	T540	2.15452
CS76240	T620	0.731837
CS76242	Ta-0	0.657525
CS76243	Tad01	1.11093
CS76244	Tamm-2	0.354818
CS76245	TDr-1	0.420373
CS76247	TDr-18	0.616782
CS76248	TDr-3	0.450582
CS76249	TDr-8	0.609024
CS76250	Tomegap-2	0.928523
CS76251	Tottarp-2	0.896063
CS76252	TOU-A1-115	0.407608
CS76253	TOU-A1-116	1.08452
CS76254	TOU-A1-12	0.998758
CS76255	TOU-A1-43	0.699361
CS76256	TOU-A1-62	0.591461
CS76257	TOU-A1-67	0.683
CS76258	TOU-A1-96	0.801009
CS76259	TOU-C-3	0.667184
CS76260	TOU-E-11	0.660345
CS76261	TOU-H-12	0.783027
CS76262	TOU-H-13	0.893688
CS76263	TOU-I-17	0.811742
CS76264	TOU-I-2	0.739031
CS76265	TOU-I-6	0.672756
CS76266	TOU-J-3	0.592885
CS76267	TOU-K-3	0.798422
CS76268	Ts-1	0.705531
CS76269	UduI1-34	0.631128
CS76270	UKID101	0.450298
CS76272	UKID37	1.26154
CS76273	UKID48	0.523792
CS76274	UKID80	1.04571
CS76275	UKNW06-059	0.550328
CS76276	UKNW06-060	0.60066
CS76277	UKNW06-386	0.43204
CS76278	UKNW06-436	0.992508
CS76279	UKNW06-460	0.709078
CS76280	UKSE06-062	0.879188
CS76281	UKSE06-192	0.913739
CS76282	UKSE06-272	0.835628
CS76283	UKSE06-278	1.09282
CS76284	UKSE06-349	1.37684
CS76285	UKSE06-351	0.587686
CS76286	UKSE06-414	0.591415
CS76287	UKSE06-429	0.644972
CS76288	UKSE06-466	0.815325
CS76289	UKSE06-482	0.637532
CS76290	UKSE06-520	0.926869
CS76291	UKSE06-628	0.773833
CS76292	UKSW06-202	0.986188
CS76293	Ull2-3	0.467382
CS76295	Ull3-4	0.866646
CS76296	Uod-7	1.036
CS76297	Van-0	1.06554
CS76298	Var2-1	1.06698
CS76299	VOU-1	0.845283
CS76300	VOU-2	0.68606
CS76301	Wei-0	1.14656
CS76302	Wil-1	0.383053
CS76303	Ws-0	0.78138
CS76304	Wt-5	0.666054
CS76305	Yo-0	0.607018
CS76306	Zdr-6	0.747624
CS76307	ZdrI2-24	1.10973
CS76308	ZdrI2-25	0.397531

## Sheet: Table S4
Supplemental Table S4: A. thaliana loci of SNP-trait associations and underlying candidate genes within 50-kb window of each SNP.
GWA mapping output data showing all 'SNP positions' that are associated with the average corrected number of egg depositions per plant (n = 7).
For each SNP-trait association the chromosome and chromosome positions are shown along with corresponding gene description (according to TAIR 11) and gene symbols.
All SNPs with a -Log10(p) (LOD score) ≥ 4.0 are indicated to have a SNP status of 'significant snp' and all SNPs within a 50-kb window are indicated as 'within 50 kb of a significant snp'.
Chromosome	SNP position (bp)	p-value	-Log10(p)	SNP status	Gene	TAIR gene description	TAIR gene symbol	Relevance	Reference * see manuscript bibliography
1	23068069	4.33563e-05	4.36295	significant snp	AT1G62370	RING/U-box superfamily protein; FUNCTIONS IN: zinc ion binding; CONTAINS InterPro DOMAIN/s: Zinc finger, RING-type (InterPro:IPR001841), Zinc finger, C3HC4 RING-type (InterPro:IPR018957); BEST Arabidopsis thaliana protein match is: RING/U-box superfamily protein (TAIR:AT4G03965.1)
1	23068105	8.06961e-06	5.09315	significant snp	AT1G62370	RING/U-box superfamily protein; FUNCTIONS IN: zinc ion binding; CONTAINS InterPro DOMAIN/s: Zinc finger, RING-type (InterPro:IPR001841), Zinc finger, C3HC4 RING-type (InterPro:IPR018957); BEST Arabidopsis thaliana protein match is: RING/U-box superfamily protein (TAIR:AT4G03965.1)
2	14399923	7.56403e-05	4.12125	significant snp	AT2G34100	unknown protein
3	7357972	6.99562e-05	4.15517	significant snp	AT3G20990	copia-like retrotransposon family, has a 4.9e-07 P-value blast match to GB:CAA31653 polyprotein (Ty1_Copia-element) (Arabidopsis thaliana)
3	9382680	9.49223e-05	4.02263	significant snp	AT3G25725	copia-like retrotransposon family, has a 4.3e-213 P-value blast match to GB:CAA72989 open reading frame 1 (Ty1_Copia-element) (Brassica oleracea)
3	9391644	3.81029e-05	4.41904	significant snp	AT3G25725	copia-like retrotransposon family, has a 4.3e-213 P-value blast match to GB:CAA72989 open reading frame 1 (Ty1_Copia-element) (Brassica oleracea)
3	9393971	8.29674e-05	4.08109	significant snp	AT3G25727	BEST Arabidopsis thaliana protein match is: RNA-directed DNA polymerase (reverse transcriptase)-related family protein (TAIR:AT2G02520.1)
3	15388523	6.34214e-05	4.19776	significant snp	AT3G43460	similar to unknown protein [Arabidopsis thaliana] (TAIR:AT1G31150.1); similar to Ulp1 protease family protein [Brassica oleracea] (GB:ABD64941.1); contains domain Cysteine proteinases (SSF54001)
3	16910744	8.96474e-05	4.04746	significant snp	AT3G46010	Actin-depolymerizing factor (ADF) and cofilin define a family of actin-binding proteins essential for the rapid turnover of filamentous actin in vivo.	ACTIN DEPOLYMERIZING FACTOR 1 (ADF1)	Defense induced by the generalist herbivore Spodoptera littoralis	Kanchiswamy et al., 2010; Boudsocq & Sheen, 2013; Dong & Hong, 2013
4	2207655	8.53299e-05	4.0689	significant snp	AT4G04426	copia-like retrotransposon family, has a 4.7e-149 P-value blast match to GB:CAA31653 polyprotein (Ty1_Copia-element) (Arabidopsis thaliana)
4	8170580	6.97355e-05	4.15655	significant snp	AT4G14160	Sec23/Sec24 protein transport family protein; FUNCTIONS IN: transporter activity, zinc ion binding; INVOLVED IN: intracellular protein transport, transport, ER to Golgi vesicle-mediated transport; LOCATED IN: COPII vesicle coat; EXPRESSED IN: 24 plant structures; EXPRESSED DURING: 13 growth stages; CONTAINS InterPro DOMAIN/s: Sec23/Sec24, helical domain (InterPro:IPR006900), Sec23/Sec24 beta-sand…
4	14440418	9.87126e-05	4.00563	significant snp	AT4G29310	Protein of unknown function (DUF1005); FUNCTIONS IN: molecular_function unknown; INVOLVED IN: biological_process unknown; LOCATED IN: plant-type cell wall; EXPRESSED IN: stem; CONTAINS InterPro DOMAIN/s: Protein of unknown function DUF1005 (InterPro:IPR010410); BEST Arabidopsis thaliana protein match is: Protein of unknown function (DUF1005) (TAIR:AT1G10020.1)
4	14703801	4.9072e-05	4.30917	significant snp	AT4G30080	Involved in root cap cell differentiation. Gene expression is regulated by mir160.Located in the nucleus.	AUXIN RESPONSE FACTOR 16 (ARF16)	Responsive to herbivory by Helicoverpa armigera	Pandey et al., 2017
5	17318071	8.90617e-06	5.05031	significant snp	AT5G43130	TBP-associated factor 4 (TAF4); FUNCTIONS IN: transcription initiation factor activity; INVOLVED IN: transcription initiation; LOCATED IN: transcription factor TFIID complex; EXPRESSED IN: 25 plant structures; EXPRESSED DURING: 15 growth stages; CONTAINS InterPro DOMAIN/s: Transcription initiation factor TFIID component TAF4 (InterPro:IPR007900), RST domain of plant C-terminal (InterPro:IPR022003…	TBP-ASSOCIATED FACTOR 4 (TAF4)	Interact with TAF15b, involved in constitutive SA accumulation	Dong et al., 2016
3	9371150	0.00074363	3.12864	within 50 kb of a significant snp	AT3G25710	Encodes a basic helix-loop-helix transcription factor that is expressed in the hypophysis-adjacent embryo cells, and is required and partially sufficient for MP-dependent root initiation. Involved in response to phosphate starvation. Negative regulator of root hair development, anthocyanin formation and Pi content. Its expression is responsive to both phosphate (Pi) and phosphite (Phi) in shoots.	BASIC HELIX-LOOP-HELIX 32 (BHLH32)
3	9377671	0.0124749	1.90396	within 50 kb of a significant snp	AT3G25717	ROTUNDIFOLIA like 16 (RTFL16); FUNCTIONS IN: molecular_function unknown; INVOLVED IN: shoot development; LOCATED IN: mitochondrion; CONTAINS InterPro DOMAIN/s: DVL (InterPro:IPR012552); BEST Arabidopsis thaliana protein match is: ROTUNDIFOLIA like 17 (TAIR:AT1G13245.1)	ROTUNDIFOLIA LIKE 16 (RTFL16)
3	9377864	0.000435896	3.36062	within 50 kb of a significant snp	AT3G25717	ROTUNDIFOLIA like 16 (RTFL16); FUNCTIONS IN: molecular_function unknown; INVOLVED IN: shoot development; LOCATED IN: mitochondrion; CONTAINS InterPro DOMAIN/s: DVL (InterPro:IPR012552); BEST Arabidopsis thaliana protein match is: ROTUNDIFOLIA like 17 (TAIR:AT1G13245.1)	ROTUNDIFOLIA LIKE 16 (RTFL16)
3	9379040	0.00371481	2.43006	within 50 kb of a significant snp	AT3G25719	unknown protein
3	9379300	0.00141003	2.85077	within 50 kb of a significant snp	AT3G25719	unknown protein
3	9381071	0.00428513	2.36804	within 50 kb of a significant snp	AT3G25720	RNA-directed DNA polymerase (reverse transcriptase)-related family protein; CONTAINS InterPro DOMAIN/s: RNA-directed DNA polymerase (reverse transcriptase), related (InterPro:IPR015706); BEST Arabidopsis thaliana protein match is: RNA-directed DNA polymerase (reverse transcriptase)-related family protein (TAIR:AT4G10613.1)
3	9388992	0.000511307	3.29132	within 50 kb of a significant snp	AT3G25725	copia-like retrotransposon family, has a 4.3e-213 P-value blast match to GB:CAA72989 open reading frame 1 (Ty1_Copia-element) (Brassica oleracea)
3	9389645	0.00531072	2.27485	within 50 kb of a significant snp	AT3G25725	copia-like retrotransposon family, has a 4.3e-213 P-value blast match to GB:CAA72989 open reading frame 1 (Ty1_Copia-element) (Brassica oleracea)
3	9390523	0.000389361	3.40965	within 50 kb of a significant snp	AT3G25725	copia-like retrotransposon family, has a 4.3e-213 P-value blast match to GB:CAA72989 open reading frame 1 (Ty1_Copia-element) (Brassica oleracea)
3	9391158	0.000538845	3.26854	within 50 kb of a significant snp	AT3G25725	copia-like retrotransposon family, has a 4.3e-213 P-value blast match to GB:CAA72989 open reading frame 1 (Ty1_Copia-element) (Brassica oleracea)
3	9391409	0.00327842	2.48433	within 50 kb of a significant snp	AT3G25725	copia-like retrotransposon family, has a 4.3e-213 P-value blast match to GB:CAA72989 open reading frame 1 (Ty1_Copia-element) (Brassica oleracea)
3	9391516	0.000111842	3.95139	within 50 kb of a significant snp	AT3G25725	copia-like retrotransposon family, has a 4.3e-213 P-value blast match to GB:CAA72989 open reading frame 1 (Ty1_Copia-element) (Brassica oleracea)
3	9392287	0.000214785	3.668	within 50 kb of a significant snp	AT3G25725	copia-like retrotransposon family, has a 4.3e-213 P-value blast match to GB:CAA72989 open reading frame 1 (Ty1_Copia-element) (Brassica oleracea)
3	9392795	0.000148436	3.82846	within 50 kb of a significant snp	AT3G25725	copia-like retrotransposon family, has a 4.3e-213 P-value blast match to GB:CAA72989 open reading frame 1 (Ty1_Copia-element) (Brassica oleracea)
3	9400479	0.00327538	2.48474	within 50 kb of a significant snp	AT3G25750	CONTAINS InterPro DOMAIN/s: F-box domain, cyclin-like (InterPro:IPR001810), Protein of unknown function DUF295 (InterPro:IPR005174); BEST Arabidopsis thaliana protein match is: F-box family protein with a domain of unknown function (DUF295) (TAIR:AT2G26160.1)
3	9400942	0.00267177	2.5732	within 50 kb of a significant snp	AT3G25750	CONTAINS InterPro DOMAIN/s: F-box domain, cyclin-like (InterPro:IPR001810), Protein of unknown function DUF295 (InterPro:IPR005174); BEST Arabidopsis thaliana protein match is: F-box family protein with a domain of unknown function (DUF295) (TAIR:AT2G26160.1)
3	9401388	0.0011321	2.94611	within 50 kb of a significant snp	AT3G25750	CONTAINS InterPro DOMAIN/s: F-box domain, cyclin-like (InterPro:IPR001810), Protein of unknown function DUF295 (InterPro:IPR005174); BEST Arabidopsis thaliana protein match is: F-box family protein with a domain of unknown function (DUF295) (TAIR:AT2G26160.1)
3	15375263	0.0232321	1.63391	within 50 kb of a significant snp	AT3G43442	Mutator-like transposase family, has a 1.3e-33 P-value blast match to GB:AAA21566 mudrA of transposon="MuDR" (MuDr-element) (Zea mays)
3	15379112	0.0229934	1.6384	within 50 kb of a significant snp	AT3G43444	copia-like retrotransposon family, has a 1.9e-293 P-value blast match to GB:CAA31653 polyprotein (Ty1_Copia-element) (Arabidopsis thaliana)
3	15379447	0.0265918	1.57525	within 50 kb of a significant snp	AT3G43444	copia-like retrotransposon family, has a 1.9e-293 P-value blast match to GB:CAA31653 polyprotein (Ty1_Copia-element) (Arabidopsis thaliana)
3	15381121	0.0113208	1.94612	within 50 kb of a significant snp	AT3G43444	copia-like retrotransposon family, has a 1.9e-293 P-value blast match to GB:CAA31653 polyprotein (Ty1_Copia-element) (Arabidopsis thaliana)
3	15388121	0.0582059	1.23503	within 50 kb of a significant snp	AT3G43460	similar to unknown protein [Arabidopsis thaliana] (TAIR:AT1G31150.1); similar to Ulp1 protease family protein [Brassica oleracea] (GB:ABD64941.1); contains domain Cysteine proteinases (SSF54001)
3	15388409	0.0539429	1.26807	within 50 kb of a significant snp	AT3G43460	similar to unknown protein [Arabidopsis thaliana] (TAIR:AT1G31150.1); similar to Ulp1 protease family protein [Brassica oleracea] (GB:ABD64941.1); contains domain Cysteine proteinases (SSF54001)
3	15391563	0.04089	1.38838	within 50 kb of a significant snp	AT3G43460	similar to unknown protein [Arabidopsis thaliana] (TAIR:AT1G31150.1); similar to Ulp1 protease family protein [Brassica oleracea] (GB:ABD64941.1); contains domain Cysteine proteinases (SSF54001)
3	15395223	0.113338	0.945623	within 50 kb of a significant snp	AT3G43485	copia-like retrotransposon family, has a 5.6e-45 P-value blast match to GB:BAA11674 ORF(AA 1-1338) (Ty1_Copia-element) (Nicotiana tabacum)
3	15397145	0.0245791	1.60943	within 50 kb of a significant snp	AT3G43490	Zinc knuckle (CCHC-type) family protein; FUNCTIONS IN: zinc ion binding, nucleic acid binding; INVOLVED IN: biological_process unknown; LOCATED IN: cellular_component unknown; CONTAINS InterPro DOMAIN/s: Zinc finger, CCHC-type (InterPro:IPR001878); BEST Arabidopsis thaliana protein match is: zinc knuckle (CCHC-type) family protein (TAIR:AT3G43590.1)
3	15398665	0.0961445	1.01708	within 50 kb of a significant snp	AT3G43490	Zinc knuckle (CCHC-type) family protein; FUNCTIONS IN: zinc ion binding, nucleic acid binding; INVOLVED IN: biological_process unknown; LOCATED IN: cellular_component unknown; CONTAINS InterPro DOMAIN/s: Zinc finger, CCHC-type (InterPro:IPR001878); BEST Arabidopsis thaliana protein match is: zinc knuckle (CCHC-type) family protein (TAIR:AT3G43590.1)
3	15398726	0.057772	1.23828	within 50 kb of a significant snp	AT3G43490	Zinc knuckle (CCHC-type) family protein; FUNCTIONS IN: zinc ion binding, nucleic acid binding; INVOLVED IN: biological_process unknown; LOCATED IN: cellular_component unknown; CONTAINS InterPro DOMAIN/s: Zinc finger, CCHC-type (InterPro:IPR001878); BEST Arabidopsis thaliana protein match is: zinc knuckle (CCHC-type) family protein (TAIR:AT3G43590.1)
3	15399019	0.0141644	1.8488	within 50 kb of a significant snp	AT3G43490	Zinc knuckle (CCHC-type) family protein; FUNCTIONS IN: zinc ion binding, nucleic acid binding; INVOLVED IN: biological_process unknown; LOCATED IN: cellular_component unknown; CONTAINS InterPro DOMAIN/s: Zinc finger, CCHC-type (InterPro:IPR001878); BEST Arabidopsis thaliana protein match is: zinc knuckle (CCHC-type) family protein (TAIR:AT3G43590.1)
3	15399773	0.00612799	2.21268	within 50 kb of a significant snp	AT3G43490	Zinc knuckle (CCHC-type) family protein; FUNCTIONS IN: zinc ion binding, nucleic acid binding; INVOLVED IN: biological_process unknown; LOCATED IN: cellular_component unknown; CONTAINS InterPro DOMAIN/s: Zinc finger, CCHC-type (InterPro:IPR001878); BEST Arabidopsis thaliana protein match is: zinc knuckle (CCHC-type) family protein (TAIR:AT3G43590.1)
3	15400771	0.00817373	2.08758	within 50 kb of a significant snp	AT3G43500	unknown protein; BEST Arabidopsis thaliana protein match is: unknown protein (TAIR:AT1G42080.1)
3	15401376	0.00144769	2.83932	within 50 kb of a significant snp	AT3G43500	unknown protein; BEST Arabidopsis thaliana protein match is: unknown protein (TAIR:AT1G42080.1)
3	15402467	0.0409281	1.38798	within 50 kb of a significant snp	AT3G43505	Encodes a member of a family of small,secreted, cysteine rich protein with sequence similarity to the PCP (pollen coat protein) gene family.	LOW-MOLECULAR-WEIGHT CYSTEINE-RICH 3 (LCR3)
3	16910717	0.000750981	3.12437	within 50 kb of a significant snp	AT3G46010	Actin-depolymerizing factor (ADF) and cofilin define a family of actin-binding proteins essential for the rapid turnover of filamentous actin in vivo.	ACTIN DEPOLYMERIZING FACTOR 1 (ADF1)
4	2197136	0.0821965	1.08515	within 50 kb of a significant snp	AT4G04409	Pseudogene of AT3G54560; HTA11; DNA binding protein
4	2197876	0.0104828	1.97952	within 50 kb of a significant snp	AT4G04409	Pseudogene of AT3G54560; HTA11; DNA binding protein
4	2214025	0.00470629	2.32732	within 50 kb of a significant snp	AT4G04440	copia-like retrotransposon family, has a 1.3e-215 P-value blast match to GB:CAA31653 polyprotein (Ty1_Copia-element) (Arabidopsis thaliana)
4	2249224	0.0134011	1.87286	within 50 kb of a significant snp	AT4G04525	similar to unknown protein [Arabidopsis thaliana] (TAIR:AT3G42810.1)
4	2252441	0.246808	0.607641	within 50 kb of a significant snp	AT4G04530	similar to Ulp1 protease family protein [Arabidopsis thaliana] (TAIR:AT4G05280.1); similar to Ulp1 protease family protein [Brassica oleracea] (GB:ABD64941.1); contains InterPro domain Phosphatidylinositol transfer protein-like, N-terminal; (InterPro:IPR011074); contains InterPro domain Peptidase C48, SUMO/Sentrin/Ubl1; (InterPro:IPR003653)
4	14688890	0.00717648	2.14409	within 50 kb of a significant snp	AT4G30050	unknown protein; FUNCTIONS IN: molecular_function unknown; INVOLVED IN: biological_process unknown; LOCATED IN: endomembrane system; EXPRESSED IN: leaf whorl, sepal, flower; EXPRESSED DURING: petal differentiation and expansion stage
4	14698118	0.00209657	2.67849	within 50 kb of a significant snp	AT4G30070	Encodes a member of a family of small,secreted, cysteine rich protein with sequence similarity to the PCP (pollen coat protein) gene family. Predicted to encode a PR (pathogenesis-related) protein. Belongs to the plant defensin (PDF) family with the following members: At1g75830/PDF1.1, At5g44420/PDF1.2a, At2g26020/PDF1.2b, At5g44430/PDF1.2c, At2g26010/PDF1.3, At1g19610/PDF1.4, At1g55010/PDF1.5, A…	LOW-MOLECULAR-WEIGHT CYSTEINE-RICH 59 (LCR59)
4	14700036	0.0819532	1.08643	within 50 kb of a significant snp	AT4G30074	Encodes a member of a family of small,secreted, cysteine rich protein with sequence similarity to the PCP (pollen coat protein) gene family.	LOW-MOLECULAR-WEIGHT CYSTEINE-RICH 19 (LCR19)
4	14700885	0.00274543	2.56139	within 50 kb of a significant snp	AT4G30074	Encodes a member of a family of small,secreted, cysteine rich protein with sequence similarity to the PCP (pollen coat protein) gene family.	LOW-MOLECULAR-WEIGHT CYSTEINE-RICH 19 (LCR19)
4	14701110	0.00131434	2.88129	within 50 kb of a significant snp	AT4G30074	Encodes a member of a family of small,secreted, cysteine rich protein with sequence similarity to the PCP (pollen coat protein) gene family.	LOW-MOLECULAR-WEIGHT CYSTEINE-RICH 19 (LCR19)
4	14701282	0.0021769	2.66216	within 50 kb of a significant snp	AT4G30074	Encodes a member of a family of small,secreted, cysteine rich protein with sequence similarity to the PCP (pollen coat protein) gene family.	LOW-MOLECULAR-WEIGHT CYSTEINE-RICH 19 (LCR19)
4	14701297	0.00131434	2.88129	within 50 kb of a significant snp	AT4G30074	Encodes a member of a family of small,secreted, cysteine rich protein with sequence similarity to the PCP (pollen coat protein) gene family.	LOW-MOLECULAR-WEIGHT CYSTEINE-RICH 19 (LCR19)
4	14701650	0.00170225	2.76898	within 50 kb of a significant snp	AT4G30074	Encodes a member of a family of small,secreted, cysteine rich protein with sequence similarity to the PCP (pollen coat protein) gene family.	LOW-MOLECULAR-WEIGHT CYSTEINE-RICH 19 (LCR19)
4	14703061	0.000188878	3.72382	within 50 kb of a significant snp	AT4G30074	Encodes a member of a family of small,secreted, cysteine rich protein with sequence similarity to the PCP (pollen coat protein) gene family.	LOW-MOLECULAR-WEIGHT CYSTEINE-RICH 19 (LCR19)
4	14705049	0.000833234	3.07923	within 50 kb of a significant snp	AT4G30080	Involved in root cap cell differentiation. Gene expression is regulated by mir160.Located in the nucleus.	AUXIN RESPONSE FACTOR 16 (ARF16)
4	14720343	0.000111898	3.95118	within 50 kb of a significant snp	AT4G30110	encodes a protein similar to Zn-ATPase, a P1B-type ATPases transport zinc	HEAVY METAL ATPASE 2 (HMA2)

## Sheet: Table S5
Supplemental Table S5: Accessions used for fine mapping.
Genome sequences of 164 accessions were downloaded from the 1001 genomes browser ( http://signal.salk.edu/atg1001/3.0/gebrowser.php ) and were used for fine mapping.
Accession	name
CS28007	Aa-0
CS76087	Ag-0
CS76088	Alc-0
CS28013	Alst-1
CS28014	Amel-1
CS76091	An-1
CS28018	Ang-0
CS28049	Ann-1
CS76092	App1-16
CS28053	Ba-1
CS28054	Baa-1
CS76094	Bay-0
CS28064	Benk-1
CS76096	Bg2
CS76097	Bla-1
CS76098	Blh-1
CS28091	Boot-1
CS76099	Bor-1
CS76100	Bor-4
CS76101	Br-0
CS28099	Bsch-0
CS76103	Bu-0
CS76105	Bur-0
CS76106	C24
CS28128	Ca-0
CS76109	Can-0
CS28135	Chat-1
CS76111	CIBC17
CS28142	CIBC5
CS76113	Col-0
CS28181	Cold Spring Harbor Lab-5
CS28193	Com-1
CS76116	Cvi-0
CS28201	Da(1)-12
CS28210	Do-0
CS76124	Duk
CS76125	Eden-2
CS76126	Edi-0
CS28241	Es-0
CS28243	Est-0
CS76127	Est-1
CS76129	Fei-0
CS76131	Fja1-2
CS76132	Fja1-5
CS76133	Ga-0
CS76135	Ge-0
CS28279	Gel-1
CS28280	Gie-0
CS76137	Gr-1
CS28326	Gr-5
CS76139	Gy-0
CS28336	Ha-0
CS28343	Hau-0
CS28344	Hey-1
CS28345	Hh-0
CS76140	Hi-0
CS28350	Hn-0
CS76141	Hod
CS76142	Hov4-1
CS76143	Hovdala-2
CS76144	HR5
CS76145	Hs-0
CS76146	HSm
CS76147	In-0
CS28364	Je-0
CS76148	JEA
CS28369	Jl-3
CS76150	Kas-2
CS76152	Kelsterbach -4
CS76153	Kin-0
CS28394	Kl-5
CS28395	Kn-0
CS76154	Knox-18
CS28420	Kro-0
CS76156	Kulturen-1
CS28461	Li-7
CS76166	Liarum
CS76167	Lillo-1
CS76168	Lip-0
CS76170	Lis-2
CS76172	LL-0
CS76173	Lm-2
CS76174	Lom1-1
CS76175	Lov-5
CS76176	Lp2-2
CS76177	Lp2-6
CS28490	Mc-0
CS28492	Mh-0
CS76185	MNF-Che-2
CS28495	Mnz-0
CS76192	Mt-0
CS76193	Mz-0
CS76194	N13
CS28527	Nc-1
CS76196	NC-6
CS76197	Nd-1
CS76198	NFA-10
CS76199	NFA-8
CS28564	No-0
CS28573	Nw-0
CS28578	Nz1
CS28583	Old-1
CS28587	Or-0
CS76203	Oy-0
CS76210	Per-1
CS76211	Petergof
CS76212	PHW-34
CS28640	Pla-0
CS76213	Pna-17
CS28650	Pog-0
CS76215	Pu2-23
CS76216	Ra-0
CS76217	Rak-2
CS76218	Rennes-1
CS76219	Rev-2
CS28685	Rhen-1
CS76220	Rmx-A180
CS76221	ROM-1
CS28692	Rou-0
CS76222	Rsch-4
CS76223	Sanna-2
CS76224	Sap-0
CS76226	Se-0
CS28729	Sei-0
CS28732	Sg-1
CS76227	Sha
CS28739	Si-0
CS28743	Sp-0
CS76229	Sparta-1
CS76230	Sq-8
CS76231	St-0
CS28750	Ste-0
CS76232	Ste-3
CS76235	T1080
CS76236	T1110
CS76239	T540
CS76242	Ta-0
CS76244	Tamm-2
CS76245	TDr-1
CS76249	TDr-8
CS28758	Tha-1
CS28759	Ting-1
CS76250	Tomegap-2
CS76251	Tottarp-2
CS76268	Ts-1
CS28779	Tscha-1
CS28780	Tsu-0
CS28786	Ty-0
CS28787	Uk-1
CS76293	Ull2-3
CS76296	Uod-7
CS28795	Utrecht
CS76297	Van-0
CS76298	Var2-1
CS28800	Ven-1
CS28804	Wa-1
CS28812	WAR
CS76301	Wei-0
CS76302	Wil-1
CS28822	Wl-0
CS76303	Ws-0
CS76304	Wt-5
CS76305	Yo-0
CS28847	Zu-1
